# Supplementary material for: Gene and Protein Expression in Response to Different Growth Temperatures and Oxygen Availability in Burkholderia thailandensis
Source: PLoS One. 2014 Mar 26;9(3):e93009. doi: 10.1371/journal.pone.0093009 (PMC3966863; doi:10.1371/journal.pone.0093009)
Supplement: File S1 — 0X coverage region statistics and overlapping with Gi and nGi previously published. i) sheet: “novel 0X coverage regions” contains the list of the regions with 0X coverage with respect to the BtE264 genome not including in the Gi-nGi dataset [10]. ii) sheet: “0X coverage regions in Gi-nGi” contains the list of the regions with 0X coverage with respect to the BtE264 genome that are included in the Gi-nGi dataset [10]. (XLS) [file pone.0093009.s005.xls]

## Sheet: novel 0X coverage regions
Gene name	Coverage (%)	COG ID	Gene description	Functional class
BTH_I0074	0.6225	0	0	0
BTH_I0265	1	COG3293	COG3293, Transposase and inactivated derivatives	DNA replication, recombination, and repair
BTH_I0266	1	COG3293	COG3293, Transposase and inactivated derivatives	DNA replication, recombination, and repair
BTH_I0682	0.5386	COG1538	TolC, Outer membrane protein	Cell envelope biogenesis, outer membrane
BTH_I1101	1	COG2963	COG2963, Transposase and inactivated derivatives	DNA replication, recombination, and repair
BTH_I1102	1	COG3436	COG3436, Transposase and inactivated derivatives	DNA replication, recombination, and repair
BTH_I1103	1	COG3328	COG3328, Transposase and inactivated derivatives	DNA replication, recombination, and repair
BTH_I1104	1	0	0	0
BTH_I1744	0.9365	COG3328	COG3328, Transposase and inactivated derivatives	DNA replication, recombination, and repair
BTH_I2078	1	COG3464	COG3464, Transposase and inactivated derivatives	DNA replication, recombination, and repair
BTH_I2331	0.9028	COG4638	HcaE, Phenylpropionate dioxygenase and related ring-hydroxylating dioxygenases, large terminal subunit	Inorganic ion transport and metabolism
BTH_I2332	1	COG0475	KefB, Kef-type K+ transport systems, membrane components	Inorganic ion transport and metabolism
BTH_I2333	1	COG0644	FixC, Dehydrogenases (flavoproteins)	Energy production and conversion
BTH_I2334	1	0	0	0
BTH_I2346	1	COG3328	COG3328, Transposase and inactivated derivatives	DNA replication, recombination, and repair
BTH_I2347	1	COG3328	COG3328, Transposase and inactivated derivatives	DNA replication, recombination, and repair
BTH_I2348	1	COG3328	COG3328, Transposase and inactivated derivatives	DNA replication, recombination, and repair
BTH_I2349	1	COG3328	COG3328, Transposase and inactivated derivatives	DNA replication, recombination, and repair
BTH_I2350	1	COG3039	COG3039, Transposase and inactivated derivatives, IS5 family	DNA replication, recombination, and repair
BTH_I2351	1	0	0	0
BTH_I2353	1	0	0	0
BTH_I2354	1	0	0	0
BTH_I2355	0.9565	COG0596	MhpC, Predicted hydrolases or acyltransferases (alpha/beta hydrolase superfamily)	General function prediction only
BTH_I2889	1	COG2963	COG2963, Transposase and inactivated derivatives	DNA replication, recombination, and repair
BTH_I2890	1	COG3436	COG3436, Transposase and inactivated derivatives	DNA replication, recombination, and repair
BTH_I2891	0.944	0	0	0
BTH_I2892	0.9802	COG3328	COG3328, Transposase and inactivated derivatives	DNA replication, recombination, and repair
BTH_I2893	1	0	0	0
BTH_I3089	1	COG2963	COG2963, Transposase and inactivated derivatives	DNA replication, recombination, and repair
BTH_I3090	1	COG3436	COG3436, Transposase and inactivated derivatives	DNA replication, recombination, and repair
BTH_I3162	1	COG3464	COG3464, Transposase and inactivated derivatives	DNA replication, recombination, and repair
BTH_II0007	0.6899	COG2060	KdpA, K+-transporting ATPase, A chain	Inorganic ion transport and metabolism
BTH_II0105	0.7094	0	0	0
BTH_II0216	0.8321	COG2814	AraJ, Arabinose efflux permease	Carbohydrate transport and metabolism
BTH_II0270	0.5835	0	0	0
BTH_II0271	0.83	COG3328	COG3328, Transposase and inactivated derivatives	DNA replication, recombination, and repair
BTH_II0349	0.9714	COG1028	FabG, Dehydrogenases with different specificities (related to short-chain alcohol dehydrogenases)	Secondary metabolites biosynthesis, transport, and catabolism
BTH_II0350	1	COG0583	LysR, Transcriptional regulator	Transcription
BTH_II0351	1	0	0	0
BTH_II0352	1	COG3265	GntK, Gluconate kinase	Carbohydrate transport and metabolism
BTH_II0353	1	COG2271	UhpC, Sugar phosphate permease	Carbohydrate transport and metabolism
BTH_II0354	1	COG3293	COG3293, Transposase and inactivated derivatives	DNA replication, recombination, and repair
BTH_II0355	0.9363	COG3293	COG3293, Transposase and inactivated derivatives	DNA replication, recombination, and repair
BTH_II0358	0.9745	COG3328	COG3328, Transposase and inactivated derivatives	DNA replication, recombination, and repair
BTH_II0431	1	COG3328	COG3328, Transposase and inactivated derivatives	DNA replication, recombination, and repair
BTH_II0435	1	COG3293	COG3293, Transposase and inactivated derivatives	DNA replication, recombination, and repair
BTH_II0436	0.9416	COG3293	COG3293, Transposase and inactivated derivatives	DNA replication, recombination, and repair
BTH_II0465	1	COG3464	COG3464, Transposase and inactivated derivatives	DNA replication, recombination, and repair
BTH_II0573	0.9443	COG3293	COG3293, Transposase and inactivated derivatives	DNA replication, recombination, and repair
BTH_II0574	0.948	COG3293	COG3293, Transposase and inactivated derivatives	DNA replication, recombination, and repair
BTH_II0728	0.7129	COG1999	COG1999, Uncharacterized protein SCO1/SenC/PrrC, involved in biogenesis of respiratory and photosynthetic systems	General function prediction only
BTH_II0729	1	0	0	0
BTH_II0730	0.9255	0	0	0
BTH_II0738	0.9363	COG3293	COG3293, Transposase and inactivated derivatives	DNA replication, recombination, and repair
BTH_II0739	1	COG3293	COG3293, Transposase and inactivated derivatives	DNA replication, recombination, and repair
BTH_II0919	0.7605	COG0171	NadE, NAD synthase	Coenzyme metabolism
BTH_II0933	0.5729	COG3501	VgrG, Uncharacterized protein conserved in bacteria	Function unknown
BTH_II0935	1	COG3293	COG3293, Transposase and inactivated derivatives	DNA replication, recombination, and repair
BTH_II0936	1	COG3293	COG3293, Transposase and inactivated derivatives	DNA replication, recombination, and repair
BTH_II0988	0.931	COG3293	COG3293, Transposase and inactivated derivatives	DNA replication, recombination, and repair
BTH_II0989	1	COG3293	COG3293, Transposase and inactivated derivatives	DNA replication, recombination, and repair
BTH_II1075	0.5402	COG0596	MhpC, Predicted hydrolases or acyltransferases (alpha/beta hydrolase superfamily)	General function prediction only
BTH_II1076	1	COG1819	COG1819, Glycosyl transferases, related to UDP-glucuronosyltransferase	Carbohydrate transport and metabolism
BTH_II1077	1	COG2814	AraJ, Arabinose efflux permease	Carbohydrate transport and metabolism
BTH_II1078	1	0	0	0
BTH_II1079	1	COG1216	COG1216, Predicted glycosyltransferases	General function prediction only
BTH_II1080	1	COG1538	TolC, Outer membrane protein	Cell envelope biogenesis, outer membrane
BTH_II1082	0.9557	COG3328	COG3328, Transposase and inactivated derivatives	DNA replication, recombination, and repair
BTH_II1400	0.8269	COG3279	LytT, Response regulator of the LytR/AlgR family	Transcription
BTH_II1401	0.5848	COG2972	COG2972, Predicted signal transduction protein with a C-terminal ATPase domain	Signal transduction mechanisms
BTH_II1402	0.981	0	0	0
BTH_II1518	1	COG3293	COG3293, Transposase and inactivated derivatives	DNA replication, recombination, and repair
BTH_II1519	1	COG3293	COG3293, Transposase and inactivated derivatives	DNA replication, recombination, and repair
BTH_II1528	0.9628	COG3328	COG3328, Transposase and inactivated derivatives	DNA replication, recombination, and repair
BTH_II1531	0.5635	COG3501	VgrG, Uncharacterized protein conserved in bacteria	Function unknown
BTH_II1785	1	COG3328	COG3328, Transposase and inactivated derivatives	DNA replication, recombination, and repair
BTH_II1786	0.6066	0	0	0
BTH_II1876	1	COG1538	TolC, Outer membrane protein	Cell envelope biogenesis, outer membrane
BTH_II1877	1	COG1216	COG1216, Predicted glycosyltransferases	General function prediction only
BTH_II1878	1	0	0	0
BTH_II1879	1	COG2814	AraJ, Arabinose efflux permease	Carbohydrate transport and metabolism
BTH_II1880	1	COG1819	COG1819, Glycosyl transferases, related to UDP-glucuronosyltransferase	Carbohydrate transport and metabolism
BTH_II2042	0.9434	0	0	0
BTH_II2075	1	0	0	0
BTH_II2109	1	COG3293	COG3293, Transposase and inactivated derivatives	DNA replication, recombination, and repair
BTH_II2110	1	COG3293	COG3293, Transposase and inactivated derivatives	DNA replication, recombination, and repair
BTH_II2124	0.7671	0	0	0
BTH_II2277	1	COG3293	COG3293, Transposase and inactivated derivatives	DNA replication, recombination, and repair
BTH_II2278	1	COG3293	COG3293, Transposase and inactivated derivatives	DNA replication, recombination, and repair

## Sheet: 0X coverage  regions in Gi-nGi 
GI_name	# feature covering the region	Coverage (%)	Chromosome	Start	End	Length	GC%
GI-01_97241-148533	1	0.9771	B_thai_chr_I_CP000086	96279	148882	52604	59.5
GI-02_1032258-1050686	4	0.957	B_thai_chr_I_CP000086	1037626	1050728	13103	62.6
GI-03_1625457-1652568	1	1	B_thai_chr_I_CP000086	1627883	1653194	25312	57.7
GI-04_2162503-2177956	7	0.3849	B_thai_chr_I_CP000086	2162263	2178172	15910	61.8
GI-05_3108624-3159967	10	0.8672	B_thai_chr_I_CP000086	3112466	3158693	46228	59.4
GI-07_3416258-3417080	2	0.5343	B_thai_chr_I_CP000086	3416597	3417443	847	59
GI-08_3567805-3588998	4	0.9582	B_thai_chr_I_CP000086	3567823	3589501	21679	56.4
GI-09_3668227-3683166	2	0.8482	B_thai_chr_I_CP000086	3668018	3684965	16948	59.5
GI-10_3724755-3736113	1	0.9967	B_thai_chr_I_CP000086	3723272	3734532	11261	60
GI-11_426275-440945	1	0.9441	B_thai_chr_II_CP000085	439681	441077	1397	61.8
GI-12_1197987-1242708	4	0.9758	B_thai_chr_II_CP000085	1197886	1242350	44465	61.6
GI-13_1579401-1614907	7	0.1076	B_thai_chr_II_CP000085	1578748	1614963	36216	65.1
GI-15_2442484-2461841	4	0.8099	B_thai_chr_II_CP000085	2443159	2461985	18827	58.2
nGi-01	1	1	B_thai_chr_I_CP000086	79870	83100	3231	56.6
nGi-02	2	0.9456	B_thai_chr_I_CP000086	559124	559510	387	59.9
nGi-03	3	0.7385	B_thai_chr_I_CP000086	560626	562894	2269	62
nGi-04	1	0.9936	B_thai_chr_I_CP000086	734736	736134	1399	56
nGi-05	1	1	B_thai_chr_I_CP000086	843311	844050	740	62.2
nGi-06	1	1	B_thai_chr_I_CP000086	920490	922039	1550	58.4
nGi-07	4	0.8461	B_thai_chr_I_CP000086	1712344	1713715	1372	58.5
nGi-08	1	1	B_thai_chr_I_CP000086	1735469	1740230	4762	59.6
nGi-09	3	0.8634	B_thai_chr_I_CP000086	1961671	1964812	3142	63.5
nGi-10	0	0	B_thai_chr_I_CP000086	2056529	2057580	1052	57.5
nGi-11	1	0.9925	B_thai_chr_I_CP000086	2945746	2948403	2658	61.2
nGi-12	2	0.755	B_thai_chr_I_CP000086	3067905	3070342	2438	65.4
nGi-13	2	0.3587	B_thai_chr_I_CP000086	3072941	3081419	8479	54.7
nGi-14	1	0.9728	B_thai_chr_I_CP000086	3160005	3160851	847	55.7
nGi-15	1	1	B_thai_chr_I_CP000086	3253426	3254813	1388	63.3
nGi-16	1	1	B_thai_chr_I_CP000086	3640233	3641589	1357	63.1
nGi-17	1	0.9855	B_thai_chr_I_CP000086	3695865	3697732	1868	57.1
nGi-18	1	1	B_thai_chr_II_CP000085	95866	97044	1179	60.6
nGi-19	1	1	B_thai_chr_II_CP000085	100664	101111	448	58.3
nGi-20	1	1	B_thai_chr_II_CP000085	102523	108250	5728	59.3
nGi-21	3	0.8368	B_thai_chr_II_CP000085	728435	731878	3444	59.7
nGi-22	0	0	B_thai_chr_II_CP000085	1100532	1101291	760	58.4
nGi-23	1	1	B_thai_chr_II_CP000085	1815251	1816637	1387	63.3
nGi-24	1	0.9661	B_thai_chr_II_CP000085	1942600	1943870	1271	61.1
nGi-25	0	0	B_thai_chr_II_CP000085	2735798	2736055	258	62.4
nGi-26	0	0	B_thai_chr_II_CP000085	2739022	2739410	389	62.5
