# Supplementary material for: Gene and Protein Expression in Response to Different Growth Temperatures and Oxygen Availability in Burkholderia thailandensis
Source: PLoS One. 2014 Mar 26;9(3):e93009. doi: 10.1371/journal.pone.0093009 (PMC3966863; doi:10.1371/journal.pone.0093009)
Supplement: File S3 — List of the 331 BtCDC272-specific genes showing high similarity to CDS from a Burkholderia database containing 98044 protein sequences from 4 B. mallei, 9 B. pseudomallei and 3 B. thailandensis strains other than BtE264. (XLS) [file pone.0093009.s007.xls]

## Sheet: Table_BtCDC272_protein_vs_Burkh
BtCDC272 CDS name	CDS length	Best match	CDS best match length	Coverage
Contig_101_3439_2	77	gnl|BL_ORD_ID|92355 gi|497591339|ref|WP_009905523.1| Hypothetical fimbrial chaperone yfcS precursor [Burkholderia thailandensis TXDOH]	77	87.013
Contig_1078_9285_2	187	gnl|BL_ORD_ID|91450 gi|497592733|ref|WP_009906917.1| GCN5-related N-acetyltransferase [Burkholderia thailandensis TXDOH]	187	90.9091
Contig_1078_9285_3	258	gnl|BL_ORD_ID|91451 gi|497592732|ref|WP_009906916.1| hypothetical protein [Burkholderia thailandensis TXDOH]	258	100
Contig_1078_9285_4	242	gnl|BL_ORD_ID|91453 gi|497592730|ref|WP_009906914.1| Citrate synthase [Burkholderia thailandensis TXDOH]	248	99.5868
Contig_1078_9285_5	65	gnl|BL_ORD_ID|91455 gi|497592728|ref|WP_009906912.1| hypothetical protein [Burkholderia thailandensis TXDOH]	96	98.4615
Contig_1078_9285_8	410	gnl|BL_ORD_ID|91458 gi|497592725|ref|WP_009906909.1| hypothetical protein [Burkholderia thailandensis TXDOH]	410	94.3902
Contig_1078_9285_9	71	gnl|BL_ORD_ID|91270 gi|484589458|gb|AGK50146.1| putative membrane protein [Burkholderia thailandensis MSMB121]	180	87.3239
Contig_1142_3486_3	60	gnl|BL_ORD_ID|83282 gi|497580185|ref|WP_009894369.1| hypothetical protein [Burkholderia thailandensis Bt4]	49	53.0612
Contig_1157_174_1	57	gnl|BL_ORD_ID|32168 BURPS1710b_2228|DNA-directed RNA polymerase II, large subunit[Burkholderia pseudomallei 1710b]	522	76
Contig_1249_4550_1	188	gnl|BL_ORD_ID|91368 gi|497592815|ref|WP_009906999.1| hypothetical protein [Burkholderia thailandensis TXDOH]	170	85.8824
Contig_1249_4550_3	159	gnl|BL_ORD_ID|91366 gi|497592817|ref|WP_009907001.1| hypothetical protein [Burkholderia thailandensis TXDOH]	159	89.3082
Contig_1249_4550_5	85	gnl|BL_ORD_ID|34485 BURPS668_0100|hypothetical protein[Burkholderia pseudomallei 668]	85	95.2941
Contig_1249_4550_6	113	gnl|BL_ORD_ID|91363 gi|497592820|ref|WP_009907004.1| hypothetical protein [Burkholderia thailandensis TXDOH]	113	100
Contig_1256_63649_29	46	gnl|BL_ORD_ID|97114 gi|497579210|ref|WP_009893394.1| hypothetical protein [Burkholderia thailandensis TXDOH]	46	100
Contig_1256_63649_34	71	gnl|BL_ORD_ID|94096 gi|497588162|ref|WP_009902346.1| hypothetical protein [Burkholderia thailandensis TXDOH]	103	100
Contig_1256_63649_36	465	gnl|BL_ORD_ID|94094 gi|497588165|ref|WP_009902349.1| periplasmic sensor signal transduction histidine kinase [Burkholderia thailandensis TXDOH]	465	94.4086
Contig_1256_63649_37	228	gnl|BL_ORD_ID|94093 gi|497588167|ref|WP_009902351.1| two component transcriptional regulator, winged helix family protein [Burkholderia thailandensis TXDOH]	228	94.7368
Contig_1256_63649_39	88	gnl|BL_ORD_ID|94089 gi|497588173|ref|WP_009902357.1| hypothetical protein [Burkholderia thailandensis TXDOH]	88	82.9545
Contig_1256_63649_42	399	gnl|BL_ORD_ID|94085 gi|497588181|ref|WP_009902365.1| efflux transporter, RND family, MFP subunit [Burkholderia thailandensis TXDOH]	399	94.4591
Contig_1256_63649_43	1081	gnl|BL_ORD_ID|94084 gi|497588182|ref|WP_009902366.1| acriflavin resistance protein [Burkholderia thailandensis TXDOH]	1081	92.2294
Contig_1257_66065_13	68	gnl|BL_ORD_ID|92310 gi|497591423|ref|WP_009905607.1| hypothetical protein [Burkholderia thailandensis TXDOH]	57	100
Contig_1261_112406_29	360	gnl|BL_ORD_ID|96261 gi|497584621|ref|WP_009898805.1| PrnD [Burkholderia thailandensis TXDOH]	360	100
Contig_1261_112406_30	566	gnl|BL_ORD_ID|96260 gi|497584623|ref|WP_009898807.1| halogenase PrnC [Burkholderia thailandensis TXDOH]	566	100
Contig_1261_112406_31	361	gnl|BL_ORD_ID|96259 gi|497584625|ref|WP_009898809.1| prnB; PrnB [Burkholderia thailandensis TXDOH]	361	92.6901
Contig_1261_112406_32	538	gnl|BL_ORD_ID|96258 gi|497584627|ref|WP_009898811.1| tryptophan halogenase PrnA [Burkholderia thailandensis TXDOH]	538	97.2119
Contig_1261_112406_38	69	gnl|BL_ORD_ID|96253 gi|497584634|ref|WP_009898818.1| hypothetical protein [Burkholderia thailandensis TXDOH]	69	100
Contig_1261_112406_46	145	gnl|BL_ORD_ID|96245 gi|497584648|ref|WP_009898832.1| hypothetical protein [Burkholderia thailandensis TXDOH]	145	100
Contig_1261_112406_48	346	gnl|BL_ORD_ID|96243 gi|497584651|ref|WP_009898835.1| hypothetical protein [Burkholderia thailandensis TXDOH]	346	96.25
Contig_1265_24334_12	107	gnl|BL_ORD_ID|94303 gi|497587683|ref|WP_009901867.1| hypothetical protein [Burkholderia thailandensis TXDOH]	142	100
Contig_1265_24334_3	154	gnl|BL_ORD_ID|96594 gi|497583916|ref|WP_009898100.1| hypothetical protein [Burkholderia thailandensis TXDOH]	154	77.2727
Contig_1266_81754_47	157	gnl|BL_ORD_ID|96558 gi|497584008|ref|WP_009898192.1| hypothetical protein [Burkholderia thailandensis TXDOH]	177	92.9936
Contig_1266_81754_56	60	gnl|BL_ORD_ID|96550 gi|497584021|ref|WP_009898205.1| hypothetical protein [Burkholderia thailandensis TXDOH]	60	100
Contig_1267_56376_36	94	gnl|BL_ORD_ID|94519 gi|497587197|ref|WP_009901381.1| hypothetical protein [Burkholderia thailandensis TXDOH]	94	100
Contig_1267_56376_37	95	gnl|BL_ORD_ID|83402 gi|497579954|ref|WP_009894138.1| hypothetical protein [Burkholderia thailandensis Bt4]	95	83.1579
Contig_1267_56376_46	1283	gnl|BL_ORD_ID|89983 gi|484589454|gb|AGK50142.1| ompA family protein [Burkholderia thailandensis MSMB121]	1243	84.0218
Contig_1267_56376_6	299	gnl|BL_ORD_ID|94544 gi|497587172|ref|WP_009901356.1| transcriptional regulator, LysR family protein [Burkholderia thailandensis TXDOH]	299	100
Contig_1268_19060_2	92	gnl|BL_ORD_ID|96894 gi|497581230|ref|WP_009895414.1| hypothetical protein [Burkholderia thailandensis TXDOH]	92	100
Contig_126_965_1	320	gnl|BL_ORD_ID|95870 gi|497585284|ref|WP_009899468.1| type II/III secretion system family protein, partial [Burkholderia thailandensis TXDOH]	306	76.9492
Contig_1271_24411_25	805	gnl|BL_ORD_ID|40334 BURPS668_3054|hypothetical protein[Burkholderia pseudomallei 668]	881	99.3789
Contig_1271_24411_26	76	gnl|BL_ORD_ID|40333 BURPS668_3053|hypothetical protein[Burkholderia pseudomallei 668]	76	62.8571
Contig_1271_24411_27	132	gnl|BL_ORD_ID|93110 gi|497590078|ref|WP_009904262.1| transcriptional regulator, XRE family protein [Burkholderia thailandensis TXDOH]	132	84.0909
Contig_1272_42068_19	64	gnl|BL_ORD_ID|93690 gi|497589101|ref|WP_009903285.1| AMP-binding enzyme domain protein [Burkholderia thailandensis TXDOH]	198	98.4375
Contig_1275_47595_1	103	gnl|BL_ORD_ID|96000 gi|497585061|ref|WP_009899245.1| hypothetical protein [Burkholderia thailandensis TXDOH]	103	100
Contig_1275_47595_10	90	gnl|BL_ORD_ID|96008 gi|497585047|ref|WP_009899231.1| hypothetical protein [Burkholderia thailandensis TXDOH]	96	98.8889
Contig_1275_47595_11	61	gnl|BL_ORD_ID|50303 BPSL0945|hypothetical protein[Burkholderia pseudomallei K96243]	1037	71.6667
Contig_1275_47595_2	321	gnl|BL_ORD_ID|96001 gi|497585059|ref|WP_009899243.1| hypothetical protein [Burkholderia thailandensis TXDOH]	321	79.1277
Contig_1275_47595_3	598	gnl|BL_ORD_ID|96002 gi|497585058|ref|WP_009899242.1| conserved hypothetical phage-related protein [Burkholderia thailandensis TXDOH]	598	96.3211
Contig_1275_47595_4	416	gnl|BL_ORD_ID|96003 gi|497585055|ref|WP_009899239.1| hypothetical protein [Burkholderia thailandensis TXDOH]	417	86.5385
Contig_1275_47595_6	204	gnl|BL_ORD_ID|96005 gi|497585050|ref|WP_009899234.1| hypothetical protein [Burkholderia thailandensis TXDOH]	204	92.6471
Contig_1275_47595_7	118	gnl|BL_ORD_ID|96006 gi|497585049|ref|WP_009899233.1| probable bacteriophage transcriptional regulator [Burkholderia thailandensis TXDOH]	118	100
Contig_1275_47595_8	78	gnl|BL_ORD_ID|89751 gi|484590984|gb|AGK51672.1| hypothetical protein BTI_4264 [Burkholderia thailandensis MSMB121]	166	90.625
Contig_1275_47595_9	114	gnl|BL_ORD_ID|96007 gi|497585048|ref|WP_009899232.1| hypothetical protein [Burkholderia thailandensis TXDOH]	166	63.8095
Contig_1277_61169_12	269	gnl|BL_ORD_ID|96313 gi|497584520|ref|WP_009898704.1| hypothetical protein [Burkholderia thailandensis TXDOH]	269	100
Contig_1277_61169_17	120	gnl|BL_ORD_ID|96318 gi|497584508|ref|WP_009898692.1| hypothetical protein [Burkholderia thailandensis TXDOH]	142	90
Contig_1277_61169_40	141	gnl|BL_ORD_ID|96343 gi|497584466|ref|WP_009898650.1| transposase, Mutator family protein [Burkholderia thailandensis TXDOH]	142	88.6525
Contig_1277_61169_8	115	gnl|BL_ORD_ID|96309 gi|497584525|ref|WP_009898709.1| hypothetical protein [Burkholderia thailandensis TXDOH]	115	100
Contig_1278_23475_16	118	gnl|BL_ORD_ID|94900 gi|497586702|ref|WP_009900886.1| Cysteine--tRNA ligase [Burkholderia thailandensis TXDOH]	148	98.3051
Contig_1278_23475_9	363	gnl|BL_ORD_ID|94893 gi|497586711|ref|WP_009900895.1| acyl-CoA synthetase [Burkholderia thailandensis TXDOH]	370	87.3278
Contig_1279_33759_9	69	gnl|BL_ORD_ID|92874 gi|497590380|ref|WP_009904564.1| hypothetical protein [Burkholderia thailandensis TXDOH]	69	100
Contig_1280_36093_11	859	gnl|BL_ORD_ID|96104 gi|497584847|ref|WP_009899031.1| Lipolytic enzyme [Burkholderia thailandensis TXDOH]	859	92.0522
Contig_1280_36093_14	174	gnl|BL_ORD_ID|96100 gi|497584852|ref|WP_009899036.1| hypothetical protein [Burkholderia thailandensis TXDOH]	174	100
Contig_1280_36093_17	250	gnl|BL_ORD_ID|96097 gi|497584858|ref|WP_009899042.1| Acetoacetate decarboxylase [Burkholderia thailandensis TXDOH]	250	99.6
Contig_1280_36093_18	268	gnl|BL_ORD_ID|96096 gi|497584861|ref|WP_009899045.1| short chain dehydrogenase [Burkholderia thailandensis TXDOH]	255	92.549
Contig_1281_35786_6	62	gnl|BL_ORD_ID|94940 gi|497586647|ref|WP_009900831.1| hypothetical protein [Burkholderia thailandensis TXDOH]	313	98.3871
Contig_1283_14851_13	182	gnl|BL_ORD_ID|80494 gi|497594120|ref|WP_009908304.1| hypothetical protein [Burkholderia thailandensis Bt4]	182	89.011
Contig_1284_17786_6	55	gnl|BL_ORD_ID|94382 gi|497587403|ref|WP_009901587.1| hypothetical protein [Burkholderia thailandensis TXDOH]	55	100
Contig_1285_19048_4	71	gnl|BL_ORD_ID|86623 gi|484585731|gb|AGK47356.1| prophage CP4-57 regulatory family protein [Burkholderia thailandensis MSMB121]	71	72.8814
Contig_1287_2187_1	121	gnl|BL_ORD_ID|34489 BURPS668_A0115|ISBt3 transposase subunit protein[Burkholderia pseudomallei 668]	111	83.0189
Contig_1287_2187_2	213	gnl|BL_ORD_ID|92136 gi|497591736|ref|WP_009905920.1| hypothetical protein [Burkholderia thailandensis TXDOH]	239	76.9953
Contig_1290_54070_20	78	gnl|BL_ORD_ID|4697 BP1026B_II2296|hypothetical protein[Burkholderia pseudomallei 1026b]	99	92.2078
Contig_1290_54070_3	161	gnl|BL_ORD_ID|94459 gi|497587270|ref|WP_009901454.1| hypothetical protein [Burkholderia thailandensis TXDOH]	196	83.8509
Contig_1290_54070_6	84	gnl|BL_ORD_ID|76610 BMASAVP1_1532|hypothetical protein[Burkholderia mallei SAVP1]	84	57.1429
Contig_1291_28790_22	208	gnl|BL_ORD_ID|92632 gi|497590762|ref|WP_009904946.1| hypothetical protein [Burkholderia thailandensis TXDOH]	208	86.0577
Contig_1291_28790_23	152	gnl|BL_ORD_ID|92634 gi|497590759|ref|WP_009904943.1| hypothetical protein [Burkholderia thailandensis TXDOH]	152	100
Contig_1295_54378_8	310	gnl|BL_ORD_ID|31430 BURPS1710b_1861|flavodoxin[Burkholderia pseudomallei 1710b]	687	80.3226
Contig_1298_10566_1	199	gnl|BL_ORD_ID|31885 BURPS1710b_2104|rhsD protein[Burkholderia pseudomallei 1710b]	1593	64.6067
Contig_1300_26674_21	97	gnl|BL_ORD_ID|92051 gi|497591872|ref|WP_009906056.1| hypothetical protein [Burkholderia thailandensis TXDOH]	104	68.0412
Contig_1300_26674_3	61	gnl|BL_ORD_ID|92034 gi|497591906|ref|WP_009906090.1| hypothetical protein [Burkholderia thailandensis TXDOH]	61	63.9344
Contig_1307_38676_10	68	gnl|BL_ORD_ID|41781 BPC006_I0201|hypothetical protein[Burkholderia pseudomallei BPC006]	97	100
Contig_1307_38676_8	117	gnl|BL_ORD_ID|78202 BMASAVP1_A2925|hypothetical protein[Burkholderia mallei SAVP1]	117	84.6154
Contig_1308_20275_14	126	gnl|BL_ORD_ID|78454 BMASAVP1_A3184|preprotein translocase subunit SecE[Burkholderia mallei SAVP1]	126	69.8413
Contig_1308_20275_3	72	gnl|BL_ORD_ID|34261 BURPS1710b_3780|hypothetical protein[Burkholderia pseudomallei 1710b]	817	91.5493
Contig_1310_88082_41	94	gnl|BL_ORD_ID|91866 gi|497592228|ref|WP_009906412.1| putative lipoprotein [Burkholderia thailandensis TXDOH]	94	46.988
Contig_1310_88082_93	324	gnl|BL_ORD_ID|19092 BURPS1106B_A2921|NIF3 family protein[Burkholderia pseudomallei 1106b]	289	93.5252
Contig_1312_64973_1	424	gnl|BL_ORD_ID|93670 gi|497589136|ref|WP_009903320.1| citrate synthase family protein [Burkholderia thailandensis TXDOH]	437	70.0472
Contig_1312_64973_54	425	gnl|BL_ORD_ID|50301 BPSL0944|phage integrase/recombinase[Burkholderia pseudomallei K96243]	407	79.0754
Contig_1312_64973_55	1037	gnl|BL_ORD_ID|50303 BPSL0945|hypothetical protein[Burkholderia pseudomallei K96243]	1037	96.1427
Contig_1312_64973_56	310	gnl|BL_ORD_ID|50306 BPSL0946|hypothetical protein[Burkholderia pseudomallei K96243]	310	97.4194
Contig_1312_64973_57	429	gnl|BL_ORD_ID|50308 BPSL0947|type I restriction enzyme specificity protein[Burkholderia pseudomallei K96243]	429	99.0676
Contig_1312_64973_58	613	gnl|BL_ORD_ID|50310 BPSL0948|type I restriction-modification methylase[Burkholderia pseudomallei K96243]	613	96.5742
Contig_1312_64973_60	86	gnl|BL_ORD_ID|50313 BPSL0949|hypothetical protein[Burkholderia pseudomallei K96243]	126	97.6744
Contig_1313_73879_67	48	gnl|BL_ORD_ID|93374 gi|497589737|ref|WP_009903921.1| ribosomal protein L11 methyltransferase [Burkholderia thailandensis TXDOH]	48	100
Contig_1314_23284_22	486	gnl|BL_ORD_ID|27970 BURPS1710b_0030|dehydrogenase[Burkholderia pseudomallei 1710b]	603	78.8066
Contig_1314_23284_9	53	gnl|BL_ORD_ID|79216 gi|497595886|ref|WP_009910070.1| hypothetical protein [Burkholderia thailandensis Bt4]	53	98.1132
Contig_1315_73884_45	103	gnl|BL_ORD_ID|82606 gi|497582254|ref|WP_009896438.1| hypothetical protein [Burkholderia thailandensis Bt4]	103	85.4369
Contig_1315_73884_56	478	gnl|BL_ORD_ID|95614 gi|497585694|ref|WP_009899878.1| major facilitator family transporter [Burkholderia thailandensis TXDOH]	478	89.6313
Contig_1315_73884_9	91	gnl|BL_ORD_ID|95652 gi|497585651|ref|WP_009899835.1| hypothetical protein [Burkholderia thailandensis TXDOH]	86	80.8219
Contig_1318_3558_3	198	gnl|BL_ORD_ID|52899 BPSS2075|hypothetical protein[Burkholderia pseudomallei K96243]	209	95.9596
Contig_1318_3558_4	254	gnl|BL_ORD_ID|88100 gi|484586500|gb|AGK48125.1| integrase core domain protein [Burkholderia thailandensis MSMB121]	277	87.1681
Contig_1318_3558_5	64	gnl|BL_ORD_ID|88101 gi|484584787|gb|AGK46412.1| transposase family protein [Burkholderia thailandensis MSMB121]	87	81.25
Contig_1320_45363_13	659	gnl|BL_ORD_ID|95973 gi|497585126|ref|WP_009899310.1| cytochrome c family protein [Burkholderia thailandensis TXDOH]	659	96.8134
Contig_1320_45363_33	36	gnl|BL_ORD_ID|96838 gi|497581655|ref|WP_009895839.1| hypothetical protein [Burkholderia thailandensis TXDOH]	49	100
Contig_1320_45363_9	80	gnl|BL_ORD_ID|82803 gi|497581610|ref|WP_009895794.1| hypothetical protein [Burkholderia thailandensis Bt4]	80	76.25
Contig_1321_56325_25	186	gnl|BL_ORD_ID|93483 gi|497589579|ref|WP_009903763.1| hypothetical protein, partial [Burkholderia thailandensis TXDOH]	269	75.4601
Contig_1321_56325_46	35	gnl|BL_ORD_ID|97309 gi|497578080|ref|WP_009892264.1| hypothetical protein [Burkholderia thailandensis TXDOH]	35	100
Contig_1321_56325_6	54	gnl|BL_ORD_ID|97298 gi|497578152|ref|WP_009892336.1| hypothetical protein [Burkholderia thailandensis TXDOH]	54	100
Contig_1322_70468_10	92	gnl|BL_ORD_ID|34493 BURPS668_A0118|hypothetical protein[Burkholderia pseudomallei 668]	128	59.0361
Contig_1322_70468_11	146	gnl|BL_ORD_ID|48692 BPSS0070|transposase[Burkholderia pseudomallei K96243]	415	36.3128
Contig_1322_70468_12	339	gnl|BL_ORD_ID|31149 BURPS1710b_1722|hypothetical protein[Burkholderia pseudomallei 1710b]	339	76.1062
Contig_1322_70468_13	381	gnl|BL_ORD_ID|31149 BURPS1710b_1722|hypothetical protein[Burkholderia pseudomallei 1710b]	339	37.1191
Contig_1322_70468_32	56	gnl|BL_ORD_ID|59124 BMA0798|hypothetical protein[Burkholderia mallei ATCC 23344]	87	64.2857
Contig_1322_70468_36	85	gnl|BL_ORD_ID|92084 gi|497591815|ref|WP_009905999.1| hypothetical protein [Burkholderia thailandensis TXDOH]	85	85.8824
Contig_1322_70468_38	373	gnl|BL_ORD_ID|78885 gi|497596468|ref|WP_009910652.1| PAP2 family protein [Burkholderia thailandensis Bt4]	404	68.9008
Contig_1324_71322_17	232	gnl|BL_ORD_ID|94787 gi|497586848|ref|WP_009901032.1| DJ-1/PfpI family protein [Burkholderia thailandensis TXDOH]	232	84.4828
Contig_1324_71322_18	362	gnl|BL_ORD_ID|94786 gi|497586849|ref|WP_009901033.1| DJ-1/PfpI family protein/transcriptional regulator, AraC family [Burkholderia thailandensis TXDOH]	321	95.0156
Contig_1324_71322_36	1295	gnl|BL_ORD_ID|80804 gi|497593810|ref|WP_009907994.1| non-ribosomal peptide synthetase [Burkholderia thailandensis Bt4]	1293	86.552
Contig_1326_40075_1	226	gnl|BL_ORD_ID|94581 gi|497587098|ref|WP_009901282.1| FkbH domain protein [Burkholderia thailandensis TXDOH]	464	79.638
Contig_1327_34276_13	274	gnl|BL_ORD_ID|91998 gi|497591981|ref|WP_009906165.1| hypothetical protein, partial [Burkholderia thailandensis TXDOH]	223	79.3722
Contig_1328_37997_1	236	gnl|BL_ORD_ID|80711 gi|497593903|ref|WP_009908087.1| FkbH domain protein, partial [Burkholderia thailandensis Bt4]	224	72.1393
Contig_1328_37997_27	63	gnl|BL_ORD_ID|94557 gi|497587128|ref|WP_009901312.1| hypothetical protein [Burkholderia thailandensis TXDOH]	63	100
Contig_1331_25166_5	109	gnl|BL_ORD_ID|96410 gi|497584314|ref|WP_009898498.1| hypothetical protein [Burkholderia thailandensis TXDOH]	114	53.211
Contig_1334_23846_2	158	gnl|BL_ORD_ID|91753 gi|497592430|ref|WP_009906614.1| hypothetical protein [Burkholderia thailandensis TXDOH]	158	86.0759
Contig_1335_15839_13	151	gnl|BL_ORD_ID|52899 BPSS2075|hypothetical protein[Burkholderia pseudomallei K96243]	209	94.702
Contig_1336_7935_4	81	gnl|BL_ORD_ID|30791 BURPS1710b_1555|hypothetical protein[Burkholderia pseudomallei 1710b]	611	70.1493
Contig_1337_24864_2	110	gnl|BL_ORD_ID|94209 gi|497587922|ref|WP_009902106.1| transcriptional regulator, XRE family protein [Burkholderia thailandensis TXDOH]	119	100
Contig_1338_31245_10	166	gnl|BL_ORD_ID|93050 gi|497590151|ref|WP_009904335.1| hypothetical protein [Burkholderia thailandensis TXDOH]	166	98.1928
Contig_1338_31245_11	141	gnl|BL_ORD_ID|93051 gi|497590150|ref|WP_009904334.1| hypothetical protein [Burkholderia thailandensis TXDOH]	141	89.3617
Contig_1338_31245_30	60	gnl|BL_ORD_ID|93064 gi|497590134|ref|WP_009904318.1| hypothetical protein [Burkholderia thailandensis TXDOH]	76	100
Contig_1339_93850_15	432	gnl|BL_ORD_ID|28844 BURPS1710b_0539|hypothetical protein[Burkholderia pseudomallei 1710b]	512	84.7222
Contig_1339_93850_3	105	gnl|BL_ORD_ID|28824 BURPS1710b_0525|hypothetical protein[Burkholderia pseudomallei 1710b]	485	91.0891
Contig_1339_93850_52	113	gnl|BL_ORD_ID|19802 BURPS1106B_A3398|conserved hypothetical protein[Burkholderia pseudomallei 1106b]	113	61.0619
Contig_1339_93850_57	134	gnl|BL_ORD_ID|94042 gi|497588270|ref|WP_009902454.1| hypothetical protein [Burkholderia thailandensis TXDOH]	134	57.4627
Contig_1339_93850_65	270	gnl|BL_ORD_ID|94032 gi|497588291|ref|WP_009902475.1| hypothetical protein [Burkholderia thailandensis TXDOH]	275	67.4074
Contig_1339_93850_81	90	gnl|BL_ORD_ID|94018 gi|497588317|ref|WP_009902501.1| short chain dehydrogenase [Burkholderia thailandensis TXDOH]	81	81.4815
Contig_1343_56237_18	401	gnl|BL_ORD_ID|94979 gi|497586600|ref|WP_009900784.1| hypothetical protein [Burkholderia thailandensis TXDOH]	401	94.2643
Contig_1343_56237_25	119	gnl|BL_ORD_ID|94970 gi|497586610|ref|WP_009900794.1| hypothetical protein [Burkholderia thailandensis TXDOH]	119	57.9832
Contig_1345_69632_36	161	gnl|BL_ORD_ID|1563 BP1026B_I0864|hypothetical protein[Burkholderia pseudomallei 1026b]	161	80.1242
Contig_1345_69632_52	233	gnl|BL_ORD_ID|84938 gi|497575611|ref|WP_009889795.1| putative lipoprotein [Burkholderia thailandensis Bt4]	233	89.4009
Contig_1345_69632_63	48	gnl|BL_ORD_ID|86590 gi|484587265|gb|AGK48890.1| hypothetical protein BTI_1055 [Burkholderia thailandensis MSMB121]	48	97.9167
Contig_1353_23624_1	522	gnl|BL_ORD_ID|31019 BURPS1710b_A1452|disulfide-isomerase[Burkholderia pseudomallei 1710b]	522	72.4138
Contig_1354_101990_17	46	gnl|BL_ORD_ID|97647 gi|497575740|ref|WP_009889924.1| hypothetical protein [Burkholderia thailandensis TXDOH]	46	80.4348
Contig_1354_101990_93	446	gnl|BL_ORD_ID|77885 BMASAVP1_A2602|peptidase C26[Burkholderia mallei SAVP1]	444	72.4215
Contig_1355_46989_13	161	gnl|BL_ORD_ID|1563 BP1026B_I0864|hypothetical protein[Burkholderia pseudomallei 1026b]	161	80.1242
Contig_1356_40678_18	112	gnl|BL_ORD_ID|27194 BURPS1710A_3554|conserved hypothetical protein[Burkholderia pseudomallei 1710a]	165	58.7629
Contig_1356_40678_6	46	gnl|BL_ORD_ID|75132 BMASAVP1_A0783|hypothetical protein[Burkholderia mallei SAVP1]	50	56.5217
Contig_1356_40678_8	64	gnl|BL_ORD_ID|33578 BURPS1710b_3088|hypothetical protein[Burkholderia pseudomallei 1710b]	813	82.8125
Contig_1357_10703_6	79	gnl|BL_ORD_ID|96404 gi|497584323|ref|WP_009898507.1| hypothetical protein [Burkholderia thailandensis TXDOH]	79	98.7342
Contig_1357_10703_8	749	gnl|BL_ORD_ID|96405 gi|497584320|ref|WP_009898504.1| Cellulose synthase (UDP-forming) [Burkholderia thailandensis TXDOH]	739	97.9702
Contig_1358_36815_14	264	gnl|BL_ORD_ID|91702 gi|497592481|ref|WP_009906665.1| hypothetical protein [Burkholderia thailandensis TXDOH]	264	68.1223
Contig_1359_47849_22	91	gnl|BL_ORD_ID|96370 gi|497584403|ref|WP_009898587.1| transcriptional regulatory protein [Burkholderia thailandensis TXDOH]	121	85.7143
Contig_1360_19869_17	47	gnl|BL_ORD_ID|92362 gi|497591324|ref|WP_009905508.1| hypothetical protein [Burkholderia thailandensis TXDOH]	47	100
Contig_1360_19869_3	388	gnl|BL_ORD_ID|79521 gi|497595319|ref|WP_009909503.1| iron-hydroxamate transporter permease subunit, partial [Burkholderia thailandensis Bt4]	364	67.1388
Contig_1361_7693_5	47	gnl|BL_ORD_ID|95876 gi|497585278|ref|WP_009899462.1| hypothetical protein [Burkholderia thailandensis TXDOH]	47	100
Contig_1368_19756_11	292	gnl|BL_ORD_ID|49878 BPSS0608|TauD/TfdA family dioxygenase[Burkholderia pseudomallei K96243]	292	99.6575
Contig_1368_19756_7	153	gnl|BL_ORD_ID|36038 BURPS668_A0904|hypothetical protein[Burkholderia pseudomallei 668]	222	70.6767
Contig_1368_19756_8	241	gnl|BL_ORD_ID|97927 gi|490658205|ref|WP_004523195.1| putative membrane protein [Burkholderia pseudomallei]	243	78.0083
Contig_1369_84642_72	53	gnl|BL_ORD_ID|2367 BP1026B_I1309|hypothetical protein[Burkholderia pseudomallei 1026b]	53	98.1132
Contig_1370_4393_3	104	gnl|BL_ORD_ID|94629 gi|497587038|ref|WP_009901222.1| hypothetical protein [Burkholderia thailandensis TXDOH]	104	99.0385
Contig_1371_31974_27	146	gnl|BL_ORD_ID|78974 gi|497596288|ref|WP_009910472.1| putative very short patch repair protein [Burkholderia thailandensis Bt4]	148	41.8033
Contig_1371_31974_28	86	gnl|BL_ORD_ID|50313 BPSL0949|hypothetical protein[Burkholderia pseudomallei K96243]	126	97.6744
Contig_1372_30241_12	65	gnl|BL_ORD_ID|97280 gi|497578244|ref|WP_009892428.1| hypothetical protein [Burkholderia thailandensis TXDOH]	65	66.1538
Contig_1372_30241_26	276	gnl|BL_ORD_ID|93558 gi|497589398|ref|WP_009903582.1| hypothetical protein [Burkholderia thailandensis TXDOH]	276	75
Contig_1372_30241_28	161	gnl|BL_ORD_ID|93557 gi|497589399|ref|WP_009903583.1| hypothetical protein [Burkholderia thailandensis TXDOH]	149	87.9195
Contig_1372_30241_29	366	gnl|BL_ORD_ID|50666 BPSL1137|hypothetical protein[Burkholderia pseudomallei K96243]	363	51.6575
Contig_1372_30241_30	229	gnl|BL_ORD_ID|50668 BPSL1138|hypothetical protein[Burkholderia pseudomallei K96243]	232	47.6415
Contig_1372_30241_32	366	gnl|BL_ORD_ID|48725 BPSL0089|hypothetical protein[Burkholderia pseudomallei K96243]	333	93.6747
Contig_1372_30241_33	313	gnl|BL_ORD_ID|6320 BURPS1106A_0120|hypothetical protein[Burkholderia pseudomallei 1106a]	313	91.3183
Contig_1372_30241_34	151	gnl|BL_ORD_ID|52899 BPSS2075|hypothetical protein[Burkholderia pseudomallei K96243]	209	94.702
Contig_1373_55710_47	51	gnl|BL_ORD_ID|97820 gi|497574530|ref|WP_009888714.1| hypothetical protein [Burkholderia thailandensis TXDOH]	51	66.6667
Contig_1376_29528_22	296	gnl|BL_ORD_ID|91719 gi|497592464|ref|WP_009906648.1| transcriptional regulator, LysR family protein [Burkholderia thailandensis TXDOH]	296	99.3243
Contig_1377_59037_24	141	gnl|BL_ORD_ID|96927 gi|497580663|ref|WP_009894847.1| hypothetical protein [Burkholderia thailandensis TXDOH]	141	100
Contig_1377_59037_27	154	gnl|BL_ORD_ID|83125 gi|497580656|ref|WP_009894840.1| flagellar basal body-associated protein [Burkholderia thailandensis Bt4]	154	87.6623
Contig_1379_43937_19	248	gnl|BL_ORD_ID|32168 BURPS1710b_2228|DNA-directed RNA polymerase II, large subunit[Burkholderia pseudomallei 1710b]	522	62.1399
Contig_1379_43937_25	74	gnl|BL_ORD_ID|96937 gi|497580523|ref|WP_009894707.1| hypothetical protein [Burkholderia thailandensis TXDOH]	74	44.5946
Contig_1379_43937_38	55	gnl|BL_ORD_ID|34522 BURPS668_A0133|hypothetical protein[Burkholderia pseudomallei 668]	73	96.3636
Contig_138_18585_12	99	gnl|BL_ORD_ID|96681 gi|497583290|ref|WP_009897474.1| hypothetical protein [Burkholderia thailandensis TXDOH]	99	87.8788
Contig_1382_103287_53	161	gnl|BL_ORD_ID|91622 gi|497592561|ref|WP_009906745.1| BapC protein [Burkholderia thailandensis TXDOH]	161	88.9655
Contig_1382_103287_77	165	gnl|BL_ORD_ID|94283 gi|497587738|ref|WP_009901922.1| flagellar motor switch protein FliN [Burkholderia thailandensis TXDOH]	165	84.2424
Contig_1383_62434_22	729	gnl|BL_ORD_ID|59035 BMAA0758.1|hypothetical protein[Burkholderia mallei ATCC 23344]	773	71.1256
Contig_1384_7242_2	405	gnl|BL_ORD_ID|95297 gi|497586102|ref|WP_009900286.1| hypothetical protein [Burkholderia thailandensis TXDOH]	405	70.6173
Contig_1385_10762_6	239	gnl|BL_ORD_ID|92136 gi|497591736|ref|WP_009905920.1| hypothetical protein [Burkholderia thailandensis TXDOH]	239	51.4644
Contig_1385_10762_7	79	gnl|BL_ORD_ID|91466 gi|497592717|ref|WP_009906901.1| transposase IS3/IS911 [Burkholderia thailandensis TXDOH]	108	100
Contig_1390_3221_1	1073	gnl|BL_ORD_ID|95029 gi|497586437|ref|WP_009900621.1| thiotemplate mechanism natural product synthetase, partial [Burkholderia thailandensis TXDOH]	931	82.3663
Contig_1391_114927_12	278	gnl|BL_ORD_ID|93162 gi|497589998|ref|WP_009904182.1| DNA-binding protein [Burkholderia thailandensis TXDOH]	278	73.3813
Contig_1391_114927_34	326	gnl|BL_ORD_ID|53581 BPSL2731|AraC family transcriptional regulator[Burkholderia pseudomallei K96243]	332	88.5714
Contig_1391_114927_56	199	gnl|BL_ORD_ID|93201 gi|497589948|ref|WP_009904132.1| hypothetical protein [Burkholderia thailandensis TXDOH]	200	78.8043
Contig_1391_114927_58	130	gnl|BL_ORD_ID|93203 gi|497589945|ref|WP_009904129.1| hypothetical protein [Burkholderia thailandensis TXDOH]	136	80.7692
Contig_1392_43633_12	72	gnl|BL_ORD_ID|95075 gi|497586376|ref|WP_009900560.1| hypothetical protein [Burkholderia thailandensis TXDOH]	72	68.0556
Contig_1394_24695_1	145	gnl|BL_ORD_ID|40897 BURPS668_3498|hypothetical protein[Burkholderia pseudomallei 668]	146	81.203
Contig_1394_24695_24	108	gnl|BL_ORD_ID|93378 gi|497589732|ref|WP_009903916.1| hypothetical protein [Burkholderia thailandensis TXDOH]	108	89.8148
Contig_1394_24695_4	191	gnl|BL_ORD_ID|40894 BURPS668_3495|hypothetical protein[Burkholderia pseudomallei 668]	191	81.1518
Contig_1394_24695_5	103	gnl|BL_ORD_ID|40893 BURPS668_3494|hypothetical protein[Burkholderia pseudomallei 668]	103	97.0874
Contig_1394_24695_6	574	gnl|BL_ORD_ID|40892 BURPS668_3493|integrase[Burkholderia pseudomallei 668]	571	87.2822
Contig_1394_24695_8	68	gnl|BL_ORD_ID|93388 gi|497589720|ref|WP_009903904.1| 50S ribosomal protein L21 [Burkholderia thailandensis TXDOH]	68	100
Contig_1395_20264_10	285	gnl|BL_ORD_ID|23265 BURPS1710A_1436|conserved hypothetical protein[Burkholderia pseudomallei 1710a]	285	92.6316
Contig_1395_20264_5	114	gnl|BL_ORD_ID|23274 BURPS1710A_1442|conserved hypothetical protein[Burkholderia pseudomallei 1710a]	115	82.3009
Contig_1395_20264_7	58	gnl|BL_ORD_ID|23270 BURPS1710A_1439|conserved hypothetical protein[Burkholderia pseudomallei 1710a]	58	44.8276
Contig_1395_20264_8	91	gnl|BL_ORD_ID|23268 BURPS1710A_1438|conserved hypothetical protein[Burkholderia pseudomallei 1710a]	92	92.2078
Contig_1395_20264_9	87	gnl|BL_ORD_ID|23267 BURPS1710A_1437|conserved domain protein[Burkholderia pseudomallei 1710a]	87	78.1609
Contig_1396_11071_4	60	gnl|BL_ORD_ID|50296 BPSL0940|hypothetical protein[Burkholderia pseudomallei K96243]	59	58.9286
Contig_1396_11071_5	275	gnl|BL_ORD_ID|50316 BPSL0952|replication protein[Burkholderia pseudomallei K96243]	287	85.8182
Contig_1398_73473_49	46	gnl|BL_ORD_ID|93958 gi|497588482|ref|WP_009902666.1| cytochrome C oxidase assembly protein [Burkholderia thailandensis TXDOH]	61	60.8696
Contig_1400_10004_1	187	gnl|BL_ORD_ID|96288 gi|497584569|ref|WP_009898753.1| hypothetical protein, partial [Burkholderia thailandensis TXDOH]	237	79.1444
Contig_1403_10738_1	844	gnl|BL_ORD_ID|94353 gi|497587478|ref|WP_009901662.1| penicillin-binding protein, 1A family, partial [Burkholderia thailandensis TXDOH]	750	87.3278
Contig_1403_10738_4	161	gnl|BL_ORD_ID|80592 gi|497594022|ref|WP_009908206.1| stress response protein [Burkholderia thailandensis Bt4]	324	73.9726
Contig_1411_37967_20	166	gnl|BL_ORD_ID|95668 gi|497585633|ref|WP_009899817.1| hypothetical protein [Burkholderia thailandensis TXDOH]	166	91.5663
Contig_1411_37967_5	152	gnl|BL_ORD_ID|82640 gi|497582136|ref|WP_009896320.1| hypothetical protein [Burkholderia thailandensis Bt4]	175	91.4474
Contig_1414_17026_18	145	gnl|BL_ORD_ID|94909 gi|497586685|ref|WP_009900869.1| hypothetical protein [Burkholderia thailandensis TXDOH]	147	85.5172
Contig_1414_17026_5	155	gnl|BL_ORD_ID|92772 gi|497590523|ref|WP_009904707.1| hypothetical protein [Burkholderia thailandensis TXDOH]	154	100
Contig_1414_17026_8	64	gnl|BL_ORD_ID|43705 BPC006_I1181|hypothetical protein[Burkholderia pseudomallei BPC006]	180	70.3125
Contig_1416_2471_2	299	gnl|BL_ORD_ID|96301 gi|497584544|ref|WP_009898728.1| hypothetical protein [Burkholderia thailandensis TXDOH]	299	86.9565
Contig_1417_45185_10	201	gnl|BL_ORD_ID|85418 gi|490669182|ref|WP_004534172.1| hypothetical protein [Burkholderia pseudomallei]	201	94.5274
Contig_1417_45185_11	111	gnl|BL_ORD_ID|85417 gi|490669212|ref|WP_004534202.1| hypothetical protein [Burkholderia pseudomallei]	111	100
Contig_1417_45185_12	72	gnl|BL_ORD_ID|1980 BP1026B_I1088|hypothetical protein[Burkholderia pseudomallei 1026b]	72	87.5
Contig_1417_45185_15	116	gnl|BL_ORD_ID|79784 gi|497594856|ref|WP_009909040.1| putative repressor protein [Burkholderia thailandensis Bt4]	161	86.2069
Contig_1417_45185_17	175	gnl|BL_ORD_ID|43629 BPC006_I1137|hypothetical protein[Burkholderia pseudomallei BPC006]	175	90.8537
Contig_1417_45185_18	122	gnl|BL_ORD_ID|79782 gi|497594858|ref|WP_009909042.1| hypothetical protein [Burkholderia thailandensis Bt4]	122	89.3443
Contig_1417_45185_2	108	gnl|BL_ORD_ID|91466 gi|497592717|ref|WP_009906901.1| transposase IS3/IS911 [Burkholderia thailandensis TXDOH]	108	87.037
Contig_1417_45185_20	152	gnl|BL_ORD_ID|79780 gi|497594861|ref|WP_009909045.1| hypothetical protein [Burkholderia thailandensis Bt4]	157	88.1579
Contig_1417_45185_21	168	gnl|BL_ORD_ID|43633 BPC006_I1139|hypothetical protein[Burkholderia pseudomallei BPC006]	156	89.7436
Contig_1417_45185_22	830	gnl|BL_ORD_ID|1989 BP1026B_I1094|virulence-associated protein E[Burkholderia pseudomallei 1026b]	830	91.5663
Contig_1417_45185_23	257	gnl|BL_ORD_ID|43638 BPC006_I1141|hypothetical protein[Burkholderia pseudomallei BPC006]	195	56.25
Contig_1417_45185_25	189	gnl|BL_ORD_ID|79774 gi|497594867|ref|WP_009909051.1| hypothetical protein [Burkholderia thailandensis Bt4]	189	76.7196
Contig_1417_45185_26	662	gnl|BL_ORD_ID|43643 BPC006_I1144|hypothetical protein[Burkholderia pseudomallei BPC006]	661	93.9486
Contig_1417_45185_27	68	gnl|BL_ORD_ID|85422 gi|490668710|ref|WP_004533700.1| conserved hypothetical protein [Burkholderia pseudomallei]	68	100
Contig_1417_45185_28	443	gnl|BL_ORD_ID|79772 gi|497594870|ref|WP_009909054.1| phage portal protein, lambda family [Burkholderia thailandensis Bt4]	491	96.614
Contig_1417_45185_29	355	gnl|BL_ORD_ID|43650 BPC006_I1147|hypothetical protein[Burkholderia pseudomallei BPC006]	366	77.3224
Contig_1417_45185_30	114	gnl|BL_ORD_ID|2007 BP1026B_I1102|hypothetical protein[Burkholderia pseudomallei 1026b]	114	91.2281
Contig_1417_45185_31	341	gnl|BL_ORD_ID|85408 gi|490685594|ref|WP_004550216.1| hypothetical protein [Burkholderia pseudomallei]	341	98.5337
Contig_1417_45185_32	96	gnl|BL_ORD_ID|43656 BPC006_I1150|hypothetical protein[Burkholderia pseudomallei BPC006]	96	94.7917
Contig_1417_45185_33	176	gnl|BL_ORD_ID|85413 gi|490674950|ref|WP_004539763.1| hypothetical protein [Burkholderia pseudomallei]	176	94.3182
Contig_1417_45185_34	177	gnl|BL_ORD_ID|85424 gi|490668685|ref|WP_004533675.1| conserved hypothetical protein [Burkholderia pseudomallei]	177	91.5254
Contig_1417_45185_35	226	gnl|BL_ORD_ID|85420 gi|490668934|ref|WP_004533924.1| phage-related baseplate assembly protein [Burkholderia pseudomallei]	228	89.823
Contig_1417_45185_36	68	gnl|BL_ORD_ID|2018 BP1026B_I1108|hypothetical protein[Burkholderia pseudomallei 1026b]	68	79.1045
Contig_1417_45185_39	191	gnl|BL_ORD_ID|43667 BPC006_I1157|hypothetical protein[Burkholderia pseudomallei BPC006]	191	96.3351
Contig_1417_45185_4	282	gnl|BL_ORD_ID|43611 BPC006_I1125|hypothetical protein[Burkholderia pseudomallei BPC006]	379	91.844
Contig_1417_45185_40	487	gnl|BL_ORD_ID|2026 BP1026B_I1112|gp26[Burkholderia pseudomallei 1026b]	487	88.2957
Contig_1417_45185_41	150	gnl|BL_ORD_ID|79763 gi|497594887|ref|WP_009909071.1| hypothetical protein [Burkholderia thailandensis Bt4]	150	86.5772
Contig_1417_45185_43	167	gnl|BL_ORD_ID|2032 BP1026B_I1115|phage major tail tube protein[Burkholderia pseudomallei 1026b]	167	98.2036
Contig_1417_45185_44	100	gnl|BL_ORD_ID|85425 gi|490668652|ref|WP_004533642.1| conserved hypothetical protein [Burkholderia pseudomallei]	100	97
Contig_1417_45185_45	802	gnl|BL_ORD_ID|43680 BPC006_I1164|hypothetical protein[Burkholderia pseudomallei BPC006]	804	77.6119
Contig_1417_45185_46	293	gnl|BL_ORD_ID|79759 gi|497594892|ref|WP_009909076.1| phage P2 GpU family protein [Burkholderia thailandensis Bt4]	293	95.2218
Contig_1417_45185_47	68	gnl|BL_ORD_ID|43685 BPC006_I1166|hypothetical protein[Burkholderia pseudomallei BPC006]	68	97.0588
Contig_1417_45185_6	262	gnl|BL_ORD_ID|43616 BPC006_I1128|hypothetical protein[Burkholderia pseudomallei BPC006]	261	80.9322
Contig_1417_45185_8	438	gnl|BL_ORD_ID|79785 gi|497594853|ref|WP_009909037.1| hypothetical protein [Burkholderia thailandensis Bt4]	438	96.8037
Contig_1417_45185_9	146	gnl|BL_ORD_ID|1976 BP1026B_I1085|hypothetical protein[Burkholderia pseudomallei 1026b]	149	97.9452
Contig_1418_1437_1	76	gnl|BL_ORD_ID|91466 gi|497592717|ref|WP_009906901.1| transposase IS3/IS911 [Burkholderia thailandensis TXDOH]	108	100
Contig_1418_1437_2	230	gnl|BL_ORD_ID|91465 gi|497592718|ref|WP_009906902.1| Integrase catalytic region, partial [Burkholderia thailandensis TXDOH]	206	99.4845
Contig_1422_105208_63	115	gnl|BL_ORD_ID|93800 gi|497588842|ref|WP_009903026.1| hypothetical protein [Burkholderia thailandensis TXDOH]	115	100
Contig_1423_16487_15	402	gnl|BL_ORD_ID|86029 gi|484584616|gb|AGK46241.1| type I restriction modification DNA specificity domain protein [Burkholderia thailandensis MSMB121]	400	32.7536
Contig_1423_16487_16	1047	gnl|BL_ORD_ID|86030 gi|484586357|gb|AGK47982.1| type I site-specific deoxyribonuclease, HsdR family protein [Burkholderia thailandensis MSMB121]	994	87.8024
Contig_1423_16487_17	151	gnl|BL_ORD_ID|52899 BPSS2075|hypothetical protein[Burkholderia pseudomallei K96243]	209	94.702
Contig_1423_16487_2	108	gnl|BL_ORD_ID|80152 gi|497594462|ref|WP_009908646.1| hypothetical protein [Burkholderia thailandensis Bt4]	108	98.1481
Contig_1423_16487_3	115	gnl|BL_ORD_ID|23274 BURPS1710A_1442|conserved hypothetical protein[Burkholderia pseudomallei 1710a]	115	92.1739
Contig_1423_16487_4	70	gnl|BL_ORD_ID|85375 gi|493817780|ref|WP_006765346.1| hypothetical protein [Burkholderia dolosa]	70	98.5714
Contig_1423_16487_5	100	gnl|BL_ORD_ID|80154 gi|497594460|ref|WP_009908644.1| hypothetical protein [Burkholderia thailandensis Bt4]	100	94
Contig_1423_16487_6	58	gnl|BL_ORD_ID|91585 gi|497592598|ref|WP_009906782.1| hypothetical protein [Burkholderia thailandensis TXDOH]	58	62.069
Contig_1423_16487_9	177	gnl|BL_ORD_ID|48722 BPSL0087|DNA-binding protein[Burkholderia pseudomallei K96243]	173	71.345
Contig_1424_209655_130	61	gnl|BL_ORD_ID|91593 gi|497592590|ref|WP_009906774.1| IS6 family transposase [Burkholderia thailandensis TXDOH]	61	100
Contig_1424_209655_133	528	gnl|BL_ORD_ID|91438 gi|497592745|ref|WP_009906929.1| multicopper oxidase, type 2, partial [Burkholderia thailandensis TXDOH]	476	95.7983
Contig_1424_209655_134	354	gnl|BL_ORD_ID|91437 gi|497592746|ref|WP_009906930.1| 40-residue YVTN family beta-propeller repeat protein [Burkholderia thailandensis TXDOH]	354	94.6328
Contig_1424_209655_138	284	gnl|BL_ORD_ID|91477 gi|497592706|ref|WP_009906890.1| hypothetical protein [Burkholderia thailandensis TXDOH]	284	96.4789
Contig_1424_209655_139	434	gnl|BL_ORD_ID|91476 gi|497592707|ref|WP_009906891.1| amine oxidase [Burkholderia thailandensis TXDOH]	428	93.9252
Contig_1424_209655_140	206	gnl|BL_ORD_ID|91475 gi|497592708|ref|WP_009906892.1| Lipocalin family protein [Burkholderia thailandensis TXDOH]	206	99.5146
Contig_1424_209655_142	244	gnl|BL_ORD_ID|91472 gi|497592711|ref|WP_009906895.1| hypothetical protein [Burkholderia thailandensis TXDOH]	244	89.3443
Contig_1424_209655_143	203	gnl|BL_ORD_ID|91471 gi|497592712|ref|WP_009906896.1| sigma-24 (FecI-like) protein [Burkholderia thailandensis TXDOH]	203	92.6108
Contig_1424_209655_144	189	gnl|BL_ORD_ID|91470 gi|497592713|ref|WP_009906897.1| Lipocalin family protein [Burkholderia thailandensis TXDOH]	167	100
Contig_1424_209655_145	780	gnl|BL_ORD_ID|91469 gi|497592714|ref|WP_009906898.1| hypothetical protein [Burkholderia thailandensis TXDOH]	780	90.2564
Contig_1424_209655_146	530	gnl|BL_ORD_ID|91468 gi|497592715|ref|WP_009906899.1| NADH/Ubiquinone/plastoquinone (complex I) [Burkholderia thailandensis TXDOH]	533	77.1698
Contig_1424_209655_161	36	gnl|BL_ORD_ID|84477 gi|497576905|ref|WP_009891089.1| hypothetical protein [Burkholderia thailandensis Bt4]	36	94.4444
Contig_1424_209655_83	68	gnl|BL_ORD_ID|59430 BMA0964|hypothetical protein[Burkholderia mallei ATCC 23344]	192	90.9091
Contig_167_19135_9	77	gnl|BL_ORD_ID|49942 BPSL0756|DNA-binding protein[Burkholderia pseudomallei K96243]	102	43.662
Contig_30_24542_16	301	gnl|BL_ORD_ID|94616 gi|497587053|ref|WP_009901237.1| transcriptional regulator, AraC family protein [Burkholderia thailandensis TXDOH]	302	82.7243
Contig_326_16438_15	143	gnl|BL_ORD_ID|80996 gi|497593618|ref|WP_009907802.1| hypothetical protein [Burkholderia thailandensis Bt4]	150	92.3077
Contig_326_16438_9	73	gnl|BL_ORD_ID|96670 gi|497583349|ref|WP_009897533.1| hypothetical protein [Burkholderia thailandensis TXDOH]	73	72.6027
Contig_366_21938_2	64	gnl|BL_ORD_ID|81698 gi|497592916|ref|WP_009907100.1| hypothetical protein [Burkholderia thailandensis Bt4]	64	100
Contig_395_1066_1	63	gnl|BL_ORD_ID|91547 gi|497592636|ref|WP_009906820.1| hypothetical protein [Burkholderia thailandensis TXDOH]	80	100
Contig_395_1066_2	149	gnl|BL_ORD_ID|91548 gi|497592635|ref|WP_009906819.1| probable transcriptional regulator [Burkholderia thailandensis TXDOH]	144	99.3056
Contig_431_16157_8	51	gnl|BL_ORD_ID|80946 gi|497593668|ref|WP_009907852.1| thiotemplate mechanism natural product synthetase, partial [Burkholderia thailandensis Bt4]	52	78.4314
Contig_435_28181_13	78	gnl|BL_ORD_ID|44640 BPC006_I1683|hypothetical protein[Burkholderia pseudomallei BPC006]	107	88.4615
Contig_457_36289_15	233	gnl|BL_ORD_ID|91356 gi|497592827|ref|WP_009907011.1| bacteriophage-acquired protein [Burkholderia thailandensis TXDOH]	233	100
Contig_457_36289_17	193	gnl|BL_ORD_ID|91354 gi|497592829|ref|WP_009907013.1| putative phage tail fiber protein [Burkholderia thailandensis TXDOH]	193	86.0104
Contig_457_36289_18	383	gnl|BL_ORD_ID|91353 gi|497592830|ref|WP_009907014.1| probable bacteriophage tail fiber protein [Burkholderia thailandensis TXDOH]	383	87.9896
Contig_457_36289_19	117	gnl|BL_ORD_ID|91352 gi|497592831|ref|WP_009907015.1| putative phage baseplate protein [Burkholderia thailandensis TXDOH]	117	100
Contig_457_36289_20	145	gnl|BL_ORD_ID|91351 gi|497592832|ref|WP_009907016.1| hypothetical protein [Burkholderia thailandensis TXDOH]	147	87.5862
Contig_457_36289_21	360	gnl|BL_ORD_ID|91485 gi|497592698|ref|WP_009906882.1| bacteriophage tail fiber protein, partial [Burkholderia thailandensis TXDOH]	300	97.3333
Contig_457_36289_22	98	gnl|BL_ORD_ID|91484 gi|497592699|ref|WP_009906883.1| hypothetical protein [Burkholderia thailandensis TXDOH]	143	100
Contig_457_36289_23	200	gnl|BL_ORD_ID|91483 gi|497592700|ref|WP_009906884.1| probable bacteriophage baseplate protein [Burkholderia thailandensis TXDOH]	200	92.5
Contig_457_36289_24	401	gnl|BL_ORD_ID|91482 gi|497592701|ref|WP_009906885.1| probable bacteriophage regulatory protein [Burkholderia thailandensis TXDOH]	401	97.0075
Contig_457_36289_25	68	gnl|BL_ORD_ID|91481 gi|497592702|ref|WP_009906886.1| probable bacteriophage tail fibre protein [Burkholderia thailandensis TXDOH]	68	100
Contig_457_36289_26	300	gnl|BL_ORD_ID|91480 gi|497592703|ref|WP_009906887.1| hypothetical protein [Burkholderia thailandensis TXDOH]	300	89
Contig_457_36289_29	109	gnl|BL_ORD_ID|91421 gi|497592762|ref|WP_009906946.1| hypothetical protein [Burkholderia thailandensis TXDOH]	109	83.4862
Contig_457_36289_30	174	gnl|BL_ORD_ID|91422 gi|497592761|ref|WP_009906945.1| probable bacteriophage tail core protein [Burkholderia thailandensis TXDOH]	174	99.4253
Contig_457_36289_31	477	gnl|BL_ORD_ID|91423 gi|497592760|ref|WP_009906944.1| probable bacteriophage tail sheath protein [Burkholderia thailandensis TXDOH]	477	97.6939
Contig_457_36289_32	81	gnl|BL_ORD_ID|91424 gi|497592759|ref|WP_009906943.1| hypothetical protein [Burkholderia thailandensis TXDOH]	81	76.5432
Contig_457_36289_33	154	gnl|BL_ORD_ID|91425 gi|497592758|ref|WP_009906942.1| hypothetical protein [Burkholderia thailandensis TXDOH]	154	88.3117
Contig_457_36289_34	110	gnl|BL_ORD_ID|91426 gi|497592757|ref|WP_009906941.1| hypothetical protein [Burkholderia thailandensis TXDOH]	110	100
Contig_457_36289_35	112	gnl|BL_ORD_ID|91427 gi|497592756|ref|WP_009906940.1| hypothetical protein [Burkholderia thailandensis TXDOH]	112	100
Contig_457_36289_36	200	gnl|BL_ORD_ID|91428 gi|497592755|ref|WP_009906939.1| hypothetical protein [Burkholderia thailandensis TXDOH]	200	71.5
Contig_457_36289_37	202	gnl|BL_ORD_ID|91429 gi|497592754|ref|WP_009906938.1| lysozyme, putative [Burkholderia thailandensis TXDOH]	204	82.8729
Contig_457_36289_38	115	gnl|BL_ORD_ID|91430 gi|497592753|ref|WP_009906937.1| phage-related membrane protein [Burkholderia thailandensis TXDOH]	115	85.567
Contig_457_36289_39	78	gnl|BL_ORD_ID|91431 gi|497592752|ref|WP_009906936.1| hypothetical protein [Burkholderia thailandensis TXDOH]	129	98.7179
Contig_494_20242_12	217	gnl|BL_ORD_ID|94144 gi|497588062|ref|WP_009902246.1| translocator protein, LysE family [Burkholderia thailandensis TXDOH]	217	77.4194
Contig_519_58877_16	75	gnl|BL_ORD_ID|88711 gi|484587854|gb|AGK49479.1| hypothetical protein BTI_3214 [Burkholderia thailandensis MSMB121]	75	92
Contig_543_14065_6	87	gnl|BL_ORD_ID|82132 gi|497583777|ref|WP_009897961.1| hypothetical protein [Burkholderia thailandensis Bt4]	87	57.4713
Contig_546_26872_15	128	gnl|BL_ORD_ID|94235 gi|497587852|ref|WP_009902036.1| lipoprotein, putative [Burkholderia thailandensis TXDOH]	128	73.4375
Contig_642_9521_5	512	gnl|BL_ORD_ID|31882 BURPS1710b_A1879|major facilitator family transporter[Burkholderia pseudomallei 1710b]	511	64.6484
Contig_651_12359_6	124	gnl|BL_ORD_ID|96183 gi|497584722|ref|WP_009898906.1| hypothetical protein [Burkholderia thailandensis TXDOH]	124	84.6774
Contig_665_7023_4	333	gnl|BL_ORD_ID|91607 gi|497592576|ref|WP_009906760.1| family S11 unassigned peptidase [Burkholderia thailandensis TXDOH]	333	93.1408
Contig_746_26738_4	199	gnl|BL_ORD_ID|92444 gi|497591129|ref|WP_009905313.1| putative hydrolase protein [Burkholderia thailandensis TXDOH]	223	90.9548
Contig_746_26738_5	402	gnl|BL_ORD_ID|92443 gi|497591130|ref|WP_009905314.1| probable transport transmembrane protein [Burkholderia thailandensis TXDOH]	402	90.2062
Contig_746_26738_6	216	gnl|BL_ORD_ID|92442 gi|497591132|ref|WP_009905316.1| probable transcription regulator protein [Burkholderia thailandensis TXDOH]	203	88.67
Contig_802_11546_3	155	gnl|BL_ORD_ID|91392 gi|497592791|ref|WP_009906975.1| hypothetical protein [Burkholderia thailandensis TXDOH]	139	74.8201
Contig_802_11546_5	1108	gnl|BL_ORD_ID|91390 gi|497592793|ref|WP_009906977.1| putative two-component regulatory system, sensor kinase protein [Burkholderia thailandensis TXDOH]	1108	94.8556
Contig_802_11546_7	63	gnl|BL_ORD_ID|91387 gi|497592796|ref|WP_009906980.1| hypothetical protein [Burkholderia thailandensis TXDOH]	63	100
Contig_8_28243_2	66	gnl|BL_ORD_ID|81381 gi|497593233|ref|WP_009907417.1| hypothetical protein [Burkholderia thailandensis Bt4]	315	81.8182
Contig_8_28243_27	174	gnl|BL_ORD_ID|95837 gi|497585343|ref|WP_009899527.1| Hep_Hag family protein, partial [Burkholderia thailandensis TXDOH]	380	78.1609
Contig_84_2716_3	191	gnl|BL_ORD_ID|95867 gi|497585287|ref|WP_009899471.1| PilL domain protein [Burkholderia thailandensis TXDOH]	197	72.449
Contig_843_9024_8	174	gnl|BL_ORD_ID|81465 gi|497593149|ref|WP_009907333.1| hypothetical protein [Burkholderia thailandensis Bt4]	168	86.8056
Contig_857_25821_6	403	gnl|BL_ORD_ID|93720 gi|497589024|ref|WP_009903208.1| major facilitator family transporter [Burkholderia thailandensis TXDOH]	403	65.2605
Contig_865_40787_3	44	gnl|BL_ORD_ID|86284 gi|484586148|gb|AGK47773.1| hypothetical protein BTI_743 [Burkholderia thailandensis MSMB121]	45	90.9091
Contig_885_8398_1	245	gnl|BL_ORD_ID|93301 gi|497589820|ref|WP_009904004.1| hypothetical protein, partial [Burkholderia thailandensis TXDOH]	255	69.0476
Contig_885_8398_5	66	gnl|BL_ORD_ID|80027 gi|497594587|ref|WP_009908771.1| hypothetical protein [Burkholderia thailandensis Bt4]	66	72.7273
Contig_922_21848_8	243	gnl|BL_ORD_ID|93440 gi|497589660|ref|WP_009903844.1| threonyl and alanyl tRNA synthetase domain protein [Burkholderia thailandensis TXDOH]	243	89.7119
Contig_935_57079_21	64	gnl|BL_ORD_ID|48841 BPSL0161|hypothetical protein[Burkholderia pseudomallei K96243]	91	90.4762
Contig_935_57079_4	178	gnl|BL_ORD_ID|87512 gi|484585923|gb|AGK47548.1| hypothetical protein BTI_1998 [Burkholderia thailandensis MSMB121]	178	83.5227
Contig_935_57079_45	60	gnl|BL_ORD_ID|50820 BPSS1048a|hypothetical protein[Burkholderia pseudomallei K96243]	61	76.2712
Contig_935_57079_46	96	gnl|BL_ORD_ID|87459 gi|484586383|gb|AGK48008.1| hypothetical protein BTI_1945 [Burkholderia thailandensis MSMB121]	166	63.5417
Contig_935_57079_48	286	gnl|BL_ORD_ID|87458 gi|484587473|gb|AGK49098.1| hypothetical protein BTI_1944 [Burkholderia thailandensis MSMB121]	286	87.4126
Contig_935_57079_54	93	gnl|BL_ORD_ID|81119 gi|497593495|ref|WP_009907679.1| hypothetical protein, partial [Burkholderia thailandensis Bt4]	93	72.043
Contig_942_39869_6	125	gnl|BL_ORD_ID|91960 gi|497592070|ref|WP_009906254.1| ABC transporter, substrate-binding protein, aliphatic sulfonates family [Burkholderia thailandensis TXDOH]	125	100
