# Supplementary material for: Gene and Protein Expression in Response to Different Growth Temperatures and Oxygen Availability in Burkholderia thailandensis
Source: PLoS One. 2014 Mar 26;9(3):e93009. doi: 10.1371/journal.pone.0093009 (PMC3966863; doi:10.1371/journal.pone.0093009)
Supplement: File S4 — Non-synonymous SNVs distribution inside all the CDSs belonging to the Bt-EPS cluster and relative mutation rate evaluation. (XLS) [file pone.0093009.s008.xls]

## Sheet: Table_EPS_Mutation_Report
Gene name	# NS-SNV	Mutation rate per Kb	p-value (Chi-Square Test)	COG ID	Gene description	Functional class
BTH_I1343	17	12.8788	0.00049975	COG0156	BioF, 7-keto-8-aminopelargonate synthetase and related enzymes	[Coenzyme metabolism].
BTH_I1339	6	7.66284	0.0329835	COG0300	DltE, Short-chain dehydrogenases of various substrate specificities	[General function prediction only].
BTH_I1333	7	6.80272	0.0454773	COG0438	RfaG, Glycosyltransferase	[Cell envelope biogenesis, outer membrane].
BTH_I1328	10	4.24628	0.241879	COG1196	Smc, Chromosome segregation ATPases	[Cell division and chromosome partitioning].
BTH_I1341	25	3.27697	0.596702	COG3321	COG3321, Polyketide synthase modules and related proteins	[Secondary metabolites biosynthesis, transport, and catabolism].
BTH_I1327	4	3.15956	1	COG1596	Wza, Periplasmic protein involved in polysaccharide export	[Cell envelope biogenesis, outer membrane].
BTH_I1330	4	2.5641	0.838581	COG0438	RfaG, Glycosyltransferase	[Cell envelope biogenesis, outer membrane].
BTH_I1340	4	2.53004	0.824588	COG1368	MdoB, Phosphoglycerol transferase, alkaline phosphatase superfamily	[Cell envelope biogenesis, outer membrane].
BTH_I1329	3	2.42718	0.81909
BTH_I1334	3	2.32019	0.805597	COG0438	RfaG, Glycosyltransferase	[Cell envelope biogenesis, outer membrane].
BTH_I1342	2	2.19298	0.795602	COG0774	LpxC, UDP-3-O-acyl-N-acetylglucosamine deacetylase	[Cell envelope biogenesis, outer membrane].
BTH_I1325	4	1.97239	0.54073	COG3563	KpsC, Capsule polysaccharide export protein	[Cell envelope biogenesis, outer membrane].
BTH_I1323	2	1.96078	0.778611	COG0121	COG0121, Predicted glutamine amidotransferase	[General function prediction only].
BTH_I1331	2	1.93237	0.612694	COG1089	Gmd, GDP-D-mannose dehydratase	[Cell envelope biogenesis, outer membrane].
BTH_I1344	1	1.44928	0.553223
BTH_I1324	2	1.40056	0.331334	COG0836	{ManC}, Mannose-1-phosphate guanylyltransferase	[Cell envelope biogenesis, outer membrane].
BTH_I1321	1	1.31752	0.553723	COG0586	DedA, Uncharacterized membrane-associated protein	[Function unknown].
BTH_I1326	1	0.870322	0.267366	COG0438	RfaG, Glycosyltransferase	[Cell envelope biogenesis, outer membrane].
BTH_I1337	1	0.859107	0.271364	COG3524	KpsE, Capsule polysaccharide export protein	[Cell envelope biogenesis, outer membrane].
BTH_I1338	1	0.831255	0.193403	COG3562	KpsS, Capsule polysaccharide export protein	[Cell envelope biogenesis, outer membrane].
