# Supplementary material for: Gene and Protein Expression in Response to Different Growth Temperatures and Oxygen Availability in Burkholderia thailandensis
Source: PLoS One. 2014 Mar 26;9(3):e93009. doi: 10.1371/journal.pone.0093009 (PMC3966863; doi:10.1371/journal.pone.0093009)
Supplement: File S5 — RNA-seq mapping statistics, rRNA removal efficiency and analysis of gene detection sensitivity. (XLS) [file pone.0093009.s009.xls]

## Sheet: Foglio1
Burkholderia thailandensis Mapping statistics
	Raw reads		Mapped reads		Unmapped		%rRNA		%mRNA		Genes detected		Detection Threshold
	Replicate 1	Replicate2	Replicate 1	Replicate2	Replicate 1	Replicate2	Replicate 1	Replicate2	Replicate 1	Replicate2	Replicate 1	Replicate 2
Bt 28°C	13718114	9080794	11304319	7528078	2413795	1552716	0.846282	0.84296	0.111705	0.112926	5085	4875	7
Bt 37°C	15212288	9102210	9609640	5877227	5602648	3224983	0.884792	0.884391	0.0849328	0.0854766	5045	4801	7
Bt 37°C An	7905258	10377152	6382124	7970400	1523134	2406752	0.457324	0.625728	0.461124	0.300358	5245	5238	7
