# Supplementary material for: Gene and Protein Expression in Response to Different Growth Temperatures and Oxygen Availability in Burkholderia thailandensis
Source: PLoS One. 2014 Mar 26;9(3):e93009. doi: 10.1371/journal.pone.0093009 (PMC3966863; doi:10.1371/journal.pone.0093009)
Supplement: File S6 — List of all the 416 Differentially Expressed Genes (DEGs) (p-val≤0.01 and log2 fold change ≥1 or log2 fold change ≤−1) in the of 37°C versus 28°C comparison. (XLS) [file pone.0093009.s010.xls]

## Sheet: Foglio1
37°C vs 28°C
gene id	log2FoldChange	p-value	cellular localization	COG id	gene name description	functional category
BTH_I2865	2.47398	2.1784e-58	Cytoplasmic	COG1414	IclR, Transcriptional regulator	Transcription].
BTH_I2335	2.33494	2.11388e-46	Cytoplasmic Membrane	COG1454	EutG, Alcohol dehydrogenase, class IV	Energy production and conversion].
BTH_II0468	2.02443	2.51234e-13	Unknown	COG1846	MarR, Transcriptional regulators	Transcription].
BTH_I0020	1.90327	1.04948e-19	Unknown
BTH_II1096	1.78985	3.8669e-11	Cytoplasmic	COG2188	PhnF, Transcriptional regulators	Transcription].
BTH_I1771	1.69112	2.71811e-25	Cytoplasmic Membrane	COG4215	ArtQ, ABC-type arginine transport system, permease component	Amino acid transport and metabolism].
BTH_I1605	1.67108	3.12633e-19	Cytoplasmic	COG0583	LysR, Transcriptional regulator	Transcription].
BTH_II1974	1.6611	2.32541e-21	Cytoplasmic Membrane
BTH_I1431	1.63884	3.86968e-10	Periplasmic
BTH_II0809	1.6196	4.92175e-11	Cytoplasmic	COG1522	Lrp, Transcriptional regulators	Transcription].
BTH_II0382	1.60626	7.67274e-06	Cytoplasmic	COG0235	AraD, Ribulose-5-phosphate 4-epimerase and related epimerases and aldolases	Carbohydrate transport and metabolism].
BTH_II1638	1.58941	9.23229e-14	Unknown
BTH_I1745	1.56737	2.59413e-06	Unknown	COG1956	COG1956, GAF domain-containing protein	Signal transduction mechanisms].
BTH_II0044	1.56383	4.27862e-15	Cytoplasmic	COG0583	LysR, Transcriptional regulator	Transcription].
BTH_I0635	1.53388	1.43267e-19	Cytoplasmic	COG0745	OmpR, Response regulators consisting of a CheY-like receiver domain and a winged-helix DNA-binding domain	Signal transduction mechanisms / Transcription].
BTH_II0782	1.5028	9.0973e-19	Unknown
BTH_II1601	1.47331	7.74136e-05	Unknown	COG3254	COG3254, Uncharacterized conserved protein	Function unknown].
BTH_II1869	1.46647	0.000247803	Cytoplasmic	COG4977	COG4977, Transcriptional regulator containing an amidase domain and an AraC-type DNA-binding HTH domain	Transcription].
BTH_II0305	1.42045	1.38677e-06	Cytoplasmic	COG1960	CaiA, Acyl-CoA dehydrogenases	Lipid metabolism].
BTH_II0477	1.40677	2.92488e-06	Cytoplasmic	COG2207	AraC, AraC-type DNA-binding domain-containing proteins	Transcription].
BTH_II0264	1.36956	3.09434e-09	Cytoplasmic	COG0542	ClpA, ATPases with chaperone activity, ATP-binding subunit	Posttranslational modification, protein turnover, chaperones].
BTH_I0039	1.35276	0.000312529	Cytoplasmic	COG0745	OmpR, Response regulators consisting of a CheY-like receiver domain and a winged-helix DNA-binding domain	Signal transduction mechanisms / Transcription].
BTH_I2420	1.33766	0.00186546	Periplasmic	COG3812	COG3812, Uncharacterized protein conserved in bacteria	Function unknown].
BTH_I1200	1.33703	2.1083e-08		COG0583	LysR, Transcriptional regulator	Transcription].
BTH_I2438	1.30345	1.06e-05	Unknown
BTH_I1599	1.30152	0.00221617	Unknown
BTH_II2153	1.29919	0.000376137	Cytoplasmic	COG0656	ARA1, Aldo/keto reductases, related to diketogulonate reductase	General function prediction only].
BTH_I2811	1.29247	2.10085e-15	Cytoplasmic
BTH_I0034	1.26086	1.25835e-10	Unknown	COG2226	UbiE, Methylase involved in ubiquinone/menaquinone biosynthesis	Coenzyme metabolism].
BTH_II0323	1.26052	0.00601728	Cytoplasmic	COG1960	CaiA, Acyl-CoA dehydrogenases	Lipid metabolism].
BTH_II0002	1.24475	6.77428e-14	Unknown	COG4974	XerD, Site-specific recombinase XerD	DNA replication, recombination, and repair].
BTH_II2198	1.24064	0.00074532	Cytoplasmic Membrane
BTH_I1308	1.23551	5.20233e-31	Cytoplasmic	COG0443	DnaK, Molecular chaperone	Posttranslational modification, protein turnover, chaperones].
BTH_I0513	1.2271	3.47803e-09	Cytoplasmic	COG1716	COG1716, FOG: FHA domain	Signal transduction mechanisms].
BTH_II0191	1.2231	3.89149e-06	Periplasmic	COG1706	FlgI, Flagellar basal-body P-ring protein	Cell motility and secretion].
BTH_I1354	1.22052	8.30765e-07	Cytoplasmic Membrane	COG3206	GumC, Uncharacterized protein involved in exopolysaccharide biosynthesis	Cell envelope biogenesis, outer membrane].
BTH_I3331	1.18087	0.000151965	Cytoplasmic Membrane	COG0411	LivG, ABC-type branched-chain amino acid transport systems, ATPase component	Amino acid transport and metabolism].
BTH_I2338	1.17967	3.82014e-05		COG2115	XylA, Xylose isomerase	Carbohydrate transport and metabolism].
BTH_I1217	1.17757	7.19162e-08	Cytoplasmic	COG0129	IlvD, Dihydroxyacid dehydratase/phosphogluconate dehydratase	Amino acid transport and metabolism / Carbohydrate transport and metabolism].
BTH_I0044	1.17676	0.00182592	Cytoplasmic	COG2207	AraC, AraC-type DNA-binding domain-containing proteins	Transcription].
BTH_II0220	1.17321	0.00139667	Cytoplasmic Membrane	COG3239	DesA, Fatty acid desaturase	Lipid metabolism].
BTH_I0040	1.16657	0.00224226	Outer Membrane	COG3203	OmpC, Outer membrane protein (porin)	Cell envelope biogenesis, outer membrane].
BTH_I0817	1.16396	0.00216876	Cytoplasmic	COG0175	CysH, 3'-phosphoadenosine 5'-phosphosulfate sulfotransferase (PAPS reductase)/FAD synthetase and related enzymes	Amino acid transport and metabolism / Coenzyme metabolism].
BTH_I0028	1.15832	0.00307175	Unknown (This protein may have multiple localization sites)	COG1886	FliN, Flagellar motor switch/type III secretory pathway protein	Cell motility and secretion / Intracellular trafficking and secretion].
BTH_II0384	1.15482	0.000555461	Unknown
BTH_II0347	1.15134	1.12579e-06	Unknown
BTH_II0011	1.14488	0.00924629	Cytoplasmic	COG3558	COG3558, Uncharacterized protein conserved in bacteria	Function unknown].
BTH_I1963	1.13192	0.000755753	Unknown	COG3958	COG3958, Transketolase, C-terminal subunit	Carbohydrate transport and metabolism].
BTH_II0037	1.12875	0.00319354	Unknown
BTH_II1862	1.12763	0.00657831	Cytoplasmic	COG2086	FixA, Electron transfer flavoprotein, beta subunit	Energy production and conversion].
BTH_I1508	1.12205	0.00062902	Unknown
BTH_II0828	1.11712	4.83046e-05	Outer Membrane	COG1450	PulD, Type II secretory pathway, component PulD	Cell motility and secretion / Intracellular trafficking and secretion].
BTH_I0198	1.11274	0.00787437		COG1317	FliH, Flagellar biosynthesis/type III secretory pathway protein	Cell motility and secretion / Intracellular trafficking and secretion].
BTH_I2439	1.11159	3.43812e-08	Unknown	COG0367	AsnB, Asparagine synthase (glutamine-hydrolyzing)	Amino acid transport and metabolism].
BTH_II1969	1.10849	0.000461419	Cytoplasmic	COG1741	COG1741, Pirin-related protein	General function prediction only].
BTH_I1236	1.10708	8.52667e-10	Cytoplasmic	COG2207	AraC, AraC-type DNA-binding domain-containing proteins	Transcription].
BTH_I2648	1.10689	1.97355e-05	Cytoplasmic	COG3962	COG3962, Acetolactate synthase	Amino acid transport and metabolism].
BTH_I1358	1.09844	0.000449779	Cytoplasmic	COG0438	RfaG, Glycosyltransferase	Cell envelope biogenesis, outer membrane].
BTH_II0954	1.09389	7.74312e-09	Extracellular
BTH_II0257	1.09292	0.00268232	Cytoplasmic	COG3515	COG3515, Uncharacterized protein conserved in bacteria	Function unknown].
BTH_I0522	1.08827	4.71918e-05	Cytoplasmic	COG0836	{ManC}, Mannose-1-phosphate guanylyltransferase	Cell envelope biogenesis, outer membrane].
BTH_I1421	1.08712	1.28004e-07	Extracellular	COG2939	COG2939, Carboxypeptidase C (cathepsin A)	Amino acid transport and metabolism].
BTH_I0088	1.08628	2.86698e-16	Cytoplasmic	COG0568	RpoD, DNA-directed RNA polymerase, sigma subunit (sigma70/sigma32)	Transcription].
BTH_II1855	1.07315	0.00399317	Cytoplasmic	COG3119	AslA, Arylsulfatase A and related enzymes	Inorganic ion transport and metabolism].
BTH_II0878	1.07002	9.87213e-06	Outer Membrane	COG5295	Hia, Autotransporter adhesin	Intracellular trafficking and secretion / Extracellular structures].
BTH_II0552	1.06792	0.000113598	Cytoplasmic	COG0438	RfaG, Glycosyltransferase	Cell envelope biogenesis, outer membrane].
BTH_I3327	1.06199	4.15907e-05	Cytoplasmic Membrane	COG4177	LivM, ABC-type branched-chain amino acid transport system, permease component	Amino acid transport and metabolism].
BTH_I0952	1.05846	0.00496364	Cytoplasmic Membrane
BTH_II0331	1.05226	0.00284301	Cytoplasmic Membrane	COG2303	BetA, Choline dehydrogenase and related flavoproteins	Amino acid transport and metabolism].
BTH_I0213	1.04615	2.5104e-09	Unknown	COG3568	ElsH, Metal-dependent hydrolase	General function prediction only].
BTH_II1408	1.03686	0.00442152	Cytoplasmic Membrane	COG4598	HisP, ABC-type histidine transport system, ATPase component	Amino acid transport and metabolism].
BTH_I3146	1.03261	0.00266835	Unknown	COG2823	OsmY, Predicted periplasmic or secreted lipoprotein	General function prediction only].
BTH_I3325	1.03178	5.22076e-05	Unknown
BTH_II2049	1.03001	0.000177531	Cytoplasmic	COG1012	PutA, NAD-dependent aldehyde dehydrogenases	Energy production and conversion].
BTH_II0169	1.02877	0.000141129	Cytoplasmic
BTH_I1004	1.02586	5.04636e-06	Cytoplasmic
BTH_I3247	1.02141	9.85981e-06	Cytoplasmic	COG1012	PutA, NAD-dependent aldehyde dehydrogenases	Energy production and conversion].
BTH_I1309	1.01526	2.09525e-12	Cytoplasmic	COG0484	DnaJ, DnaJ-class molecular chaperone with C-terminal Zn finger domain	Posttranslational modification, protein turnover, chaperones].
BTH_I2671	1.0102	2.30737e-05	Extracellular	COG3511	PlcC, Phospholipase C	Cell envelope biogenesis, outer membrane].
BTH_II1202	1.00841	0.00601279	Unknown	COG0790	COG0790, FOG: TPR repeat, SEL1 subfamily	General function prediction only].
BTH_II2302	1.0006	0.000686539	Cytoplasmic	COG0508	AceF, Pyruvate/2-oxoglutarate dehydrogenase complex, dihydrolipoamide acyltransferase (E2) component, and related enzymes	Energy production and conversion].
BTH_II0588	-1.00003	0.000269857	Cytoplasmic
BTH_I1390	-1.00413	3.15759e-12	Cytoplasmic	COG1960	CaiA, Acyl-CoA dehydrogenases	Lipid metabolism].
BTH_I1166	-1.0067	3.48096e-08	Cytoplasmic
BTH_II0922	-1.00743	2.09894e-06	Cytoplasmic	COG0686	Ald, Alanine dehydrogenase	Amino acid transport and metabolism].
BTH_II0920	-1.00951	5.84061e-06	Cytoplasmic	COG2905	COG2905, Predicted signal-transduction protein containing cAMP-binding and CBS domains	Signal transduction mechanisms].
BTH_I0297	-1.00965	3.12838e-05	Unknown
BTH_I2393	-1.00993	1.83074e-06	Periplasmic	COG1649	COG1649, Uncharacterized protein conserved in bacteria	Function unknown].
BTH_II0555	-1.01049	1.83313e-05	Unknown	COG3687	COG3687, Predicted metal-dependent hydrolase	General function prediction only].
BTH_II2318	-1.01247	2.71591e-06	Unknown
BTH_I2977	-1.01272	7.4958e-14	Cytoplasmic Membrane	COG0723	QcrA, Rieske Fe-S protein	Energy production and conversion].
BTH_II2314	-1.01284	2.50229e-16	Cytoplasmic	COG2187	COG2187, Uncharacterized protein conserved in bacteria	Function unknown].
BTH_I2931	-1.015	4.96408e-05	Cytoplasmic	COG2890	HemK, Methylase of polypeptide chain release factors	Translation, ribosomal structure and biogenesis].
BTH_I2383	-1.01601	3.38808e-24	Cytoplasmic Membrane	COG0531	PotE, Amino acid transporters	Amino acid transport and metabolism].
BTH_II1304	-1.01789	0.00868848	Cytoplasmic	COG2226	UbiE, Methylase involved in ubiquinone/menaquinone biosynthesis	Coenzyme metabolism].
BTH_II0923	-1.01868	2.41036e-13	Cytoplasmic Membrane
BTH_I2917	-1.02055	1.25554e-09	Unknown (This protein may have multiple localization sites)	COG1651	DsbG, Protein-disulfide isomerase	Posttranslational modification, protein turnover, chaperones].
BTH_II0421	-1.02159	8.78434e-08	Unknown
BTH_I2576	-1.02654	0.00218212	Unknown
BTH_I2324	-1.03065	1.56384e-06	Periplasmic	COG3420	NosD, Nitrous oxidase accessory protein	Inorganic ion transport and metabolism].
BTH_I2468	-1.03071	5.88477e-16	Cytoplasmic	COG2718	COG2718, Uncharacterized conserved protein	Function unknown].
BTH_I3343	-1.03234	5.88663e-06	Unknown	COG0518	GuaA, GMP synthase - Glutamine amidotransferase domain	Nucleotide transport and metabolism].
BTH_II0533	-1.03236	0.00116286	Unknown	COG3795	COG3795, Uncharacterized protein conserved in bacteria	Function unknown].
BTH_I2196	-1.03354	3.4115e-09	Unknown	COG3737	COG3737, Uncharacterized conserved protein	Function unknown].
BTH_II0422	-1.03374	1.99666e-07	Cytoplasmic Membrane
BTH_I3176	-1.03554	6.74075e-06	Cytoplasmic	COG2204	AtoC, Response regulator containing CheY-like receiver, AAA-type ATPase, and DNA-binding domains	Signal transduction mechanisms].
BTH_I0163	-1.03854	8.88074e-10	Cytoplasmic	COG4567	COG4567, Response regulator consisting of a CheY-like receiver domain and a Fis-type HTH domain	Signal transduction mechanisms / Transcription].
BTH_I0459	-1.04044	3.45229e-06	Cytoplasmic	COG0119	LeuA, Isopropylmalate/homocitrate/citramalate synthases	Amino acid transport and metabolism].
BTH_I1631	-1.04197	1.03812e-17	Outer Membrane	COG2885	OmpA, Outer membrane protein and related peptidoglycan-associated (lipo)proteins	Cell envelope biogenesis, outer membrane].
BTH_I1593	-1.04384	1.35974e-06	Unknown
BTH_I2122	-1.04766	4.93022e-19	Cytoplasmic	COG0466	Lon, ATP-dependent Lon protease, bacterial type	Posttranslational modification, protein turnover, chaperones].
BTH_II1544	-1.04799	9.38769e-17	Extracellular	COG1345	FliD, Flagellar capping protein	Cell motility and secretion].
BTH_II0442	-1.04836	3.08854e-11	Cytoplasmic	COG0589	UspA, Universal stress protein UspA and related nucleotide-binding proteins	Signal transduction mechanisms].
BTH_II0787	-1.04956	2.66824e-15	Cytoplasmic	COG1067	LonB, Predicted ATP-dependent protease	Posttranslational modification, protein turnover, chaperones].
BTH_II1963	-1.04957	3.95488e-14	Cytoplasmic	COG1796	POL4, DNA polymerase IV (family X)	DNA replication, recombination, and repair].
BTH_II0415	-1.05162	2.29663e-14	Cytoplasmic	COG1105	FruK, Fructose-1-phosphate kinase and related fructose-6-phosphate kinase (PfkB)	Carbohydrate transport and metabolism].
BTH_I2127	-1.05348	2.22598e-12	Unknown	COG0599	COG0599, Uncharacterized homolog of gamma-carboxymuconolactone decarboxylase subunit	Function unknown].
BTH_II0512	-1.0536	7.05339e-09		COG0180	TrpS, Tryptophanyl-tRNA synthetase	Translation, ribosomal structure and biogenesis].
BTH_II2312	-1.05373	2.46228e-11	Unknown (This protein may have multiple localization sites)	COG4553	DepA, Poly-beta-hydroxyalkanoate depolymerase	Lipid metabolism].
BTH_I0343	-1.05626	5.19311e-06	Extracellular	COG0300	DltE, Short-chain dehydrogenases of various substrate specificities	General function prediction only].
BTH_II0055	-1.05714	2.34096e-08	Cytoplasmic	COG1252	Ndh, NADH dehydrogenase, FAD-containing subunit	Energy production and conversion].
BTH_I0295	-1.05837	0.00118828	Cytoplasmic Membrane
BTH_II0606	-1.05875	5.52979e-11	Cytoplasmic Membrane	COG1252	Ndh, NADH dehydrogenase, FAD-containing subunit	Energy production and conversion].
BTH_II2367	-1.05879	2.15654e-07	Unknown	COG0431	COG0431, Predicted flavoprotein	General function prediction only].
BTH_I0431	-1.06018	8.74496e-05	Cytoplasmic Membrane
BTH_I2133	-1.06254	4.99831e-12	Unknown	COG0063	COG0063, Predicted sugar kinase	Carbohydrate transport and metabolism].
BTH_II0621	-1.0642	5.79803e-16	Cytoplasmic	COG0568	RpoD, DNA-directed RNA polymerase, sigma subunit (sigma70/sigma32)	Transcription].
BTH_II0401	-1.06842	2.37585e-09	Cytoplasmic	COG3706	PleD, Response regulator containing a CheY-like receiver domain and a GGDEF domain	Signal transduction mechanisms].
BTH_II1279	-1.06879	0.00341119	Cytoplasmic	COG0346	GloA, Lactoylglutathione lyase and related lyases	Amino acid transport and metabolism].
BTH_I2517	-1.0689	0.00138093	Periplasmic	COG3023	AmpD, Negative regulator of beta-lactamase expression	Defense mechanisms].
BTH_I2767	-1.06924	3.1407e-09	Cytoplasmic Membrane	COG5002	VicK, Signal transduction histidine kinase	Signal transduction mechanisms].
BTH_II0534	-1.07358	0.00627364	Cytoplasmic	COG3795	COG3795, Uncharacterized protein conserved in bacteria	Function unknown].
BTH_II2316	-1.07424	1.37433e-14	Cytoplasmic Membrane	COG0659	SUL1, Sulfate permease and related transporters (MFS superfamily)	Inorganic ion transport and metabolism].
BTH_I3016	-1.07747	3.53592e-18	Outer Membrane	COG3047	OmpW, Outer membrane protein W	Cell envelope biogenesis, outer membrane].
BTH_I2519	-1.07748	4.12625e-17	Cytoplasmic	COG0557	VacB, Exoribonuclease R	Transcription].
BTH_I2798	-1.07929	2.4873e-13	Unknown	COG1767	CitG, Triphosphoribosyl-dephospho-CoA synthetase	Coenzyme metabolism].
BTH_II0428	-1.08031	3.70511e-12	Cytoplasmic	COG1064	AdhP, Zn-dependent alcohol dehydrogenases	General function prediction only].
BTH_I3313	-1.08323	5.58558e-09	Cytoplasmic Membrane	COG0636	AtpE, F0F1-type ATP synthase, subunit c/Archaeal/vacuolar-type H+-ATPase, subunit K	Energy production and conversion].
BTH_I0783	-1.08433	0.000214534	Cytoplasmic	COG0761	LytB, Penicillin tolerance protein	Lipid metabolism / Cell envelope biogenesis, outer membrane].
BTH_I2973	-1.08665	0.0023863	Cytoplasmic	COG2969	SspB, Stringent starvation protein B	General function prediction only].
BTH_I2772	-1.08816	2.95952e-07	Cytoplasmic Membrane	COG0573	PstC, ABC-type phosphate transport system, permease component	Inorganic ion transport and metabolism].
BTH_I1087	-1.08974	3.79291e-13	Cytoplasmic	COG0625	Gst, Glutathione S-transferase	Posttranslational modification, protein turnover, chaperones].
BTH_I3209	-1.09159	3.68493e-11	Cytoplasmic Membrane	COG0840	Tar, Methyl-accepting chemotaxis protein	Cell motility and secretion / Signal transduction mechanisms].
BTH_I2182	-1.09567	9.93296e-06	Cytoplasmic	COG0359	RplI, Ribosomal protein L9	Translation, ribosomal structure and biogenesis].
BTH_I2972	-1.09647	0.000321163
BTH_II1569	-1.09734	1.51922e-08	Cytoplasmic	COG0589	UspA, Universal stress protein UspA and related nucleotide-binding proteins	Signal transduction mechanisms].
BTH_II1591	-1.09901	0.000156013	Cytoplasmic
BTH_II0416	-1.10287	2.81989e-12	Cytoplasmic	COG0282	ackA, Acetate kinase	Energy production and conversion].
BTH_II1992	-1.10945	5.16293e-09	Unknown (This protein may have multiple localization sites)
BTH_II2212	-1.11036	1.025e-10	Unknown
BTH_I2321	-1.11395	8.30598e-06	Unknown	COG4314	NosL, Predicted lipoprotein involved in nitrous oxide reduction	Energy production and conversion].
BTH_II1687	-1.11459	5.84935e-15	Unknown	COG0664	Crp, cAMP-binding proteins - catabolite gene activator and regulatory subunit of cAMP-dependent protein kinases	Signal transduction mechanisms].
BTH_II0427	-1.11526	5.75112e-05	Cytoplasmic	COG0224	AtpG, F0F1-type ATP synthase, gamma subunit	Energy production and conversion].
BTH_II0943	-1.11589	4.61807e-15	Unknown (This protein may have multiple localization sites)	COG0318	CaiC, Acyl-CoA synthetases (AMP-forming)/AMP-acid ligases II	Lipid metabolism / Secondary metabolites biosynthesis, transport, and catabolism].
BTH_II1298	-1.11925	2.18932e-15	Cytoplasmic Membrane	COG0465	HflB, ATP-dependent Zn proteases	Posttranslational modification, protein turnover, chaperones].
BTH_I2225	-1.1212	2.45552e-16	Outer Membrane	COG0739	NlpD, Membrane proteins related to metalloendopeptidases	Cell envelope biogenesis, outer membrane].
BTH_I0716	-1.12221	1.02583e-16	Cytoplasmic	COG2230	Cfa, Cyclopropane fatty acid synthase and related methyltransferases	Cell envelope biogenesis, outer membrane].
BTH_II0593	-1.12614	1.8545e-14	Periplasmic	COG0725	ModA, ABC-type molybdate transport system, periplasmic component	Inorganic ion transport and metabolism].
BTH_I2942	-1.12894	5.14091e-09	Cytoplasmic
BTH_I1144	-1.13279	1.15592e-08	Unknown
BTH_I2217	-1.13308	1.46086e-15	Cytoplasmic	COG1158	Rho, Transcription termination factor	Transcription].
BTH_I1188	-1.1335	0.000239374	Cytoplasmic	COG0611	ThiL, Thiamine monophosphate kinase	Coenzyme metabolism].
BTH_II2322	-1.13658	3.42024e-08	Unknown	COG0726	CDA1, Predicted xylanase/chitin deacetylase	Carbohydrate transport and metabolism].
BTH_II2171	-1.13904	5.65291e-14	Unknown
BTH_I2213	-1.13931	1.34655e-12		COG0254	RpmE, Ribosomal protein L31	Translation, ribosomal structure and biogenesis].
BTH_I1196	-1.14095	3.14272e-14	Cytoplasmic	COG0057	GapA, Glyceraldehyde-3-phosphate dehydrogenase/erythrose-4-phosphate dehydrogenase	Carbohydrate transport and metabolism].
BTH_I1592	-1.1426	4.60725e-20	Outer Membrane	COG3203	OmpC, Outer membrane protein (porin)	Cell envelope biogenesis, outer membrane].
BTH_I0711	-1.14261	4.57346e-10	Cytoplasmic	COG1878	COG1878, Predicted metal-dependent hydrolase	General function prediction only].
BTH_II0718	-1.1429	0.00160932	Unknown
BTH_I0883	-1.14343	0.00884188	Cytoplasmic Membrane	COG0347	GlnK, Nitrogen regulatory protein PII	Amino acid transport and metabolism].
BTH_I2177	-1.14421	1.32973e-08	Cytoplasmic	COG1595	RpoE, DNA-directed RNA polymerase specialized sigma subunit, sigma24 homolog	Transcription].
BTH_I1297	-1.14445	4.62742e-14	Cytoplasmic	COG0388	COG0388, Predicted amidohydrolase	General function prediction only].
BTH_I1293	-1.14482	1.35867e-07	Cytoplasmic	COG2096	COG2096, Uncharacterized conserved protein	Function unknown].
BTH_II1309	-1.14568	5.2423e-16	Cytoplasmic Membrane	COG0474	MgtA, Cation transport ATPase	Inorganic ion transport and metabolism].
BTH_I1928	-1.14692	0.000432637	Unknown	COG4104	COG4104, Uncharacterized conserved protein	Function unknown].
BTH_II0597	-1.14721	0.000132981	Unknown	COG1764	OsmC, Predicted redox protein, regulator of disulfide bond formation	Posttranslational modification, protein turnover, chaperones].
BTH_II0443	-1.15222	8.91815e-07	Cytoplasmic Membrane
BTH_I3165	-1.15704	2.87615e-15	Cytoplasmic	COG0499	SAM1, S-adenosylhomocysteine hydrolase	Coenzyme metabolism].
BTH_I0162	-1.15769	1.67897e-12	Cytoplasmic Membrane	COG4191	COG4191, Signal transduction histidine kinase regulating C4-dicarboxylate transport system	Signal transduction mechanisms].
BTH_I2599	-1.15927	5.89677e-10	Unknown	COG0596	MhpC, Predicted hydrolases or acyltransferases (alpha/beta hydrolase superfamily)	General function prediction only].
BTH_I0344	-1.1593	1.2405e-15	Cytoplasmic	COG0183	PaaJ, Acetyl-CoA acetyltransferase	Lipid metabolism].
BTH_I2163	-1.15998	2.40049e-17	Unknown	COG2930	COG2930, Uncharacterized conserved protein	Function unknown].
BTH_I1039	-1.163	1.19479e-09	Cytoplasmic	COG0438	RfaG, Glycosyltransferase	Cell envelope biogenesis, outer membrane].
BTH_I3144	-1.16782	3.31357e-08
BTH_I0121	-1.16842	7.93618e-14	Unknown	COG2050	PaaI, Uncharacterized protein, possibly involved in aromatic compounds catabolism	Secondary metabolites biosynthesis, transport, and catabolism].
BTH_I1142	-1.17202	2.32495e-15	Cytoplasmic	COG0536	Obg, Predicted GTPase	General function prediction only].
BTH_I2768	-1.17622	1.70557e-07	Cytoplasmic	COG0745	OmpR, Response regulators consisting of a CheY-like receiver domain and a winged-helix DNA-binding domain	Signal transduction mechanisms / Transcription].
BTH_I2981	-1.17694	7.14402e-16	Unknown	COG1826	TatA, Sec-independent protein secretion pathway components	Intracellular trafficking and secretion].
BTH_I1705	-1.17723	0.0018573	Cytoplasmic	COG0746	MobA, Molybdopterin-guanine dinucleotide biosynthesis protein A	Coenzyme metabolism].
BTH_I0739	-1.1807	9.3465e-09	Cytoplasmic	COG0563	Adk, Adenylate kinase and related kinases	Nucleotide transport and metabolism].
BTH_I0543	-1.18337	2.51813e-05	Cytoplasmic	COG0693	ThiJ, Putative intracellular protease/amidase	General function prediction only].
BTH_I0504	-1.18665	8.45967e-18	Unknown
BTH_I1803	-1.1881	4.60753e-13	Cytoplasmic	COG2070	COG2070, Dioxygenases related to 2-nitropropane dioxygenase	General function prediction only].
BTH_I1789	-1.18824	7.12893e-15	Cytoplasmic	COG2703	COG2703, Hemerythrin	Inorganic ion transport and metabolism].
BTH_I0174	-1.18964	7.86115e-17	Cytoplasmic	COG0192	MetK, S-adenosylmethionine synthetase	Coenzyme metabolism].
BTH_I3153	-1.19144	2.06973e-09	Cytoplasmic	COG1522	Lrp, Transcriptional regulators	Transcription].
BTH_I1655	-1.19284	2.8609e-17	Cytoplasmic	COG1960	CaiA, Acyl-CoA dehydrogenases	Lipid metabolism].
BTH_I0500	-1.19591	0.000671087	Cytoplasmic	COG0629	Ssb, Single-stranded DNA-binding protein	DNA replication, recombination, and repair].
BTH_I2518	-1.19716	0.00469646	Unknown	COG0566	SpoU, rRNA methylases	Translation, ribosomal structure and biogenesis].
BTH_II1312	-1.19842	2.22347e-14	Cytoplasmic
BTH_I0418	-1.19897	0.000113742	Cytoplasmic	COG0695	GrxC, Glutaredoxin and related proteins	Posttranslational modification, protein turnover, chaperones].
BTH_I0761	-1.19984	4.6706e-09	Cytoplasmic	COG1278	CspC, Cold shock proteins	Transcription].
BTH_I1855	-1.20072	1.83899e-14	Cytoplasmic Membrane	COG2223	NarK, Nitrate/nitrite transporter	Inorganic ion transport and metabolism].
BTH_II1315	-1.20638	1.31074e-11	Cytoplasmic
BTH_II1515	-1.20728	6.05217e-07	Unknown	COG2905	COG2905, Predicted signal-transduction protein containing cAMP-binding and CBS domains	Signal transduction mechanisms].
BTH_I1080	-1.21014	7.05067e-05	Unknown	COG2030	MaoC, Acyl dehydratase	Lipid metabolism].
BTH_I1141	-1.21103	1.08049e-06	Cytoplasmic	COG0211	RpmA, Ribosomal protein L27	Translation, ribosomal structure and biogenesis].
BTH_I3069	-1.21441	1.3855e-07	Cytoplasmic	COG0051	RpsJ, Ribosomal protein S10	Translation, ribosomal structure and biogenesis].
BTH_I0182	-1.21817	2.67949e-06	Unknown
BTH_II2290	-1.22264	3.75682e-07	Unknown	COG3713	OmpV, Outer membrane protein V	Cell envelope biogenesis, outer membrane].
BTH_II0448	-1.22357	3.64471e-26	Cytoplasmic	COG0726	CDA1, Predicted xylanase/chitin deacetylase	Carbohydrate transport and metabolism].
BTH_I0419	-1.22857	1.29273e-08	Cytoplasmic	COG1952	SecB, Preprotein translocase subunit SecB	Intracellular trafficking and secretion].
BTH_II2315	-1.22914	2.96839e-34	Cytoplasmic
BTH_I1653	-1.23151	2.49363e-14	Cytoplasmic	COG2086	FixA, Electron transfer flavoprotein, beta subunit	Energy production and conversion].
BTH_I2121	-1.23371	3.86387e-20	Cytoplasmic	COG1219	ClpX, ATP-dependent protease Clp, ATPase subunit	Posttranslational modification, protein turnover, chaperones].
BTH_I1110	-1.23445	1.77352e-21	Cytoplasmic	COG0275	COG0275, Predicted S-adenosylmethionine-dependent methyltransferase involved in cell envelope biogenesis	Cell envelope biogenesis, outer membrane].
BTH_I0307	-1.23583	1.07658e-16	Unknown	COG2070	COG2070, Dioxygenases related to 2-nitropropane dioxygenase	General function prediction only].
BTH_II0099	-1.23733	1.53342e-05	Unknown	COG0432	COG0432, Uncharacterized conserved protein	Function unknown].
BTH_II1818	-1.24149	1.90096e-05	Cytoplasmic Membrane
BTH_I0430	-1.24222	5.56857e-15	Cytoplasmic Membrane	COG1845	CyoC, Heme/copper-type cytochrome/quinol oxidase, subunit 3	Energy production and conversion].
BTH_I1284	-1.24284	1.50676e-20	Cytoplasmic	COG0783	Dps, DNA-binding ferritin-like protein (oxidative damage protectant)	Inorganic ion transport and metabolism].
BTH_II0425	-1.24356	1.20696e-13	Unknown	COG0711	AtpF, F0F1-type ATP synthase, subunit b	Energy production and conversion].
BTH_II0595	-1.25013	3.2727e-13	Extracellular	COG3509	LpqC, Poly(3-hydroxybutyrate) depolymerase	Secondary metabolites biosynthesis, transport, and catabolism].
BTH_II0590	-1.25682	2.32947e-11	Cytoplasmic	COG2005	ModE, N-terminal domain of molybdenum-binding protein	General function prediction only].
BTH_I2876	-1.26049	1.41075e-07	Unknown
BTH_II0652	-1.26051	3.21188e-23	Cytoplasmic Membrane	COG2010	CccA, Cytochrome c, mono- and diheme variants	Energy production and conversion].
BTH_II0430	-1.26283	1.82429e-12	Cytoplasmic
BTH_I3063	-1.26314	0.000189885	Cytoplasmic	COG0091	RplV, Ribosomal protein L22	Translation, ribosomal structure and biogenesis].
BTH_I0004	-1.26634	7.62594e-10	Cytoplasmic	COG0776	HimA, Bacterial nucleoid DNA-binding protein	DNA replication, recombination, and repair].
BTH_I2124	-1.2696	1.83498e-13	Unknown	COG1544	COG1544, Ribosome-associated protein Y (PSrp-1)	Translation, ribosomal structure and biogenesis].
BTH_I0867	-1.27001	2.9144e-29	Extracellular	COG5430	COG5430, Uncharacterized secreted protein	Function unknown].
BTH_I2067	-1.27203	6.87398e-15	Cytoplasmic	COG0726	CDA1, Predicted xylanase/chitin deacetylase	Carbohydrate transport and metabolism].
BTH_I2203	-1.27207	4.38966e-09	Unknown	COG2346	COG2346, Truncated hemoglobins	General function prediction only].
BTH_II0447	-1.28319	1.3077e-17	Outer Membrane	COG1538	TolC, Outer membrane protein	Cell envelope biogenesis, outer membrane / Intracellular trafficking and secretion].
BTH_II1655	-1.29231	1.14714e-20	Periplasmic	COG0834	HisJ, ABC-type amino acid transport/signal transduction systems, periplasmic component/domain	Amino acid transport and metabolism / Signal transduction mechanisms].
BTH_II0786	-1.29477	1.78904e-16	Cytoplasmic Membrane
BTH_II1091	-1.30226	8.85672e-07	Unknown	COG3315	COG3315, O-Methyltransferase involved in polyketide biosynthesis	Secondary metabolites biosynthesis, transport, and catabolism].
BTH_I0677	-1.3094	4.42288e-07	Cytoplasmic	COG2343	COG2343, Uncharacterized protein conserved in bacteria	Function unknown].
BTH_I3064	-1.3097	0.000478688	Cytoplasmic	COG0185	RpsS, Ribosomal protein S19	Translation, ribosomal structure and biogenesis].
BTH_I2474	-1.32141	1.90853e-09	Cytoplasmic Membrane	COG1129	MglA, ABC-type sugar transport system, ATPase component	Carbohydrate transport and metabolism].
BTH_I1852	-1.32193	6.49543e-14	Cytoplasmic	COG2180	NarJ, Nitrate reductase delta subunit	Energy production and conversion].
BTH_II2313	-1.32426	5.22641e-20	Cytoplasmic	COG0209	NrdA, Ribonucleotide reductase, alpha subunit	Nucleotide transport and metabolism].
BTH_I0972	-1.32493	5.4907e-18	Unknown	COG1309	AcrR, Transcriptional regulator	Transcription].
BTH_I2573	-1.33067	2.12238e-21	Cytoplasmic Membrane	COG1434	COG1434, Uncharacterized conserved protein	Function unknown].
BTH_I2303	-1.33145	4.13259e-20	Extracellular
BTH_II1271	-1.33612	0.000266643	Unknown	COG2145	ThiM, Hydroxyethylthiazole kinase, sugar kinase family	Coenzyme metabolism].
BTH_I0639	-1.34308	1.45091e-07
BTH_II1209	-1.34458	1.75654e-05	Unknown
BTH_I0452	-1.35061	1.50426e-22	Cytoplasmic Membrane
BTH_I1795	-1.35101	4.28315e-07	Unknown	COG0719	SufB, ABC-type transport system involved in Fe-S cluster assembly, permease component	Posttranslational modification, protein turnover, chaperones].
BTH_II0434	-1.35674	8.78856e-19	Cytoplasmic	COG2124	CypX, Cytochrome P450	Secondary metabolites biosynthesis, transport, and catabolism].
BTH_I1654	-1.37095	2.46469e-20	Unknown	COG2025	FixB, Electron transfer flavoprotein, alpha subunit	Energy production and conversion].
BTH_I1851	-1.37425	6.01863e-12	Cytoplasmic Membrane	COG2181	NarI, Nitrate reductase gamma subunit	Energy production and conversion].
BTH_I1037	-1.37546	1.1944e-18	Cytoplasmic	COG1309	AcrR, Transcriptional regulator	Transcription].
BTH_I1809	-1.37776	1.16392e-22	Cytoplasmic	COG1328	NrdD, Oxygen-sensitive ribonucleoside-triphosphate reductase	Nucleotide transport and metabolism].
BTH_II1124	-1.3817	1.00989e-16	Cytoplasmic	COG0722	AroG, 3-deoxy-D-arabino-heptulosonate 7-phosphate (DAHP) synthase	Amino acid transport and metabolism].
BTH_II0440	-1.38279	2.48885e-25	Outer Membrane	COG1538	TolC, Outer membrane protein	Cell envelope biogenesis, outer membrane / Intracellular trafficking and secretion].
BTH_I0429	-1.38489	7.84118e-07	Cytoplasmic Membrane
BTH_I3054	-1.38572	0.000240188	Cytoplasmic	COG0096	RpsH, Ribosomal protein S8	Translation, ribosomal structure and biogenesis].
BTH_II1955	-1.39455	1.07944e-12	Cytoplasmic Membrane	COG0840	Tar, Methyl-accepting chemotaxis protein	Cell motility and secretion / Signal transduction mechanisms].
BTH_II1653	-1.39558	1.77414e-17	Periplasmic	COG4315	COG4315, Uncharacterized protein conserved in bacteria	Function unknown].
BTH_I1296	-1.396	3.50316e-17	Cytoplasmic	COG0312	TldD, Predicted Zn-dependent proteases and their inactivated homologs	General function prediction only].
BTH_II1520	-1.39733	1.89255e-27	Outer Membrane	COG3203	OmpC, Outer membrane protein (porin)	Cell envelope biogenesis, outer membrane].
BTH_I0251	-1.40108	8.97642e-23	Extracellular	COG1344	FlgL, Flagellin and related hook-associated proteins	Cell motility and secretion].
BTH_I0486	-1.40109	1.43997e-24	Cytoplasmic	COG1508	RpoN, DNA-directed RNA polymerase specialized sigma subunit, sigma54 homolog	Transcription].
BTH_II0879	-1.40506	0.000803803	Unknown	COG1999	COG1999, Uncharacterized protein SCO1/SenC/PrrC, involved in biogenesis of respiratory and photosynthetic systems	General function prediction only].
BTH_I0626	-1.4053	2.68328e-13	Cytoplasmic	COG1926	COG1926, Predicted phosphoribosyltransferases	General function prediction only].
BTH_II0917	-1.40833	7.89202e-20	Cytoplasmic	COG2187	COG2187, Uncharacterized protein conserved in bacteria	Function unknown].
BTH_II0903	-1.41285	3.19752e-18	Cytoplasmic	COG0745	OmpR, Response regulators consisting of a CheY-like receiver domain and a winged-helix DNA-binding domain	Signal transduction mechanisms / Transcription].
BTH_I2496	-1.41527	4.05397e-20	Unknown
BTH_I2982	-1.41911	2.64707e-16	Cytoplasmic Membrane	COG1826	TatA, Sec-independent protein secretion pathway components	Intracellular trafficking and secretion].
BTH_I1826	-1.42017	6.02083e-17	Cytoplasmic	COG3741	HutG, N-formylglutamate amidohydrolase	Amino acid transport and metabolism].
BTH_I1941	-1.42957	1.42056e-24	Cytoplasmic	COG0215	CysS, Cysteinyl-tRNA synthetase	Translation, ribosomal structure and biogenesis].
BTH_I2467	-1.43209	1.72003e-27	Cytoplasmic	COG2719	SpoVR, Uncharacterized conserved protein	Function unknown].
BTH_II0424	-1.43652	1.35654e-09	Cytoplasmic Membrane	COG0636	AtpE, F0F1-type ATP synthase, subunit c/Archaeal/vacuolar-type H+-ATPase, subunit K	Energy production and conversion].
BTH_II0439	-1.43717	5.20012e-23	Cytoplasmic Membrane	COG1566	EmrA, Multidrug resistance efflux pump	Defense mechanisms].
BTH_I3196	-1.43814	1.61655e-27	Extracellular	COG1344	FlgL, Flagellin and related hook-associated proteins	Cell motility and secretion].
BTH_I2231	-1.43884	7.31013e-17	Cytoplasmic	COG0105	Ndk, Nucleoside diphosphate kinase	Nucleotide transport and metabolism].
BTH_II2102	-1.43989	2.77709e-17	Cytoplasmic	COG1802	GntR, Transcriptional regulators	Transcription].
BTH_I0066	-1.44591	1.6952e-07	Unknown	COG4520	LipA, Surface antigen	Cell envelope biogenesis, outer membrane].
BTH_I1617	-1.44957	6.11089e-23	Unknown (This protein may have multiple localization sites)	COG2071	COG2071, Predicted glutamine amidotransferases	General function prediction only].
BTH_II1310	-1.45055	3.66266e-14	Cytoplasmic Membrane
BTH_I0202	-1.46119	7.08789e-10	Cytoplasmic	COG1516	FliS, Flagellin-specific chaperone FliS	Cell motility and secretion / Intracellular trafficking and secretion / Posttranslational modification, protein turnover, chaperones].
BTH_I3285	-1.46753	2.35322e-05	Unknown
BTH_II0763	-1.46763	4.93335e-07	Unknown
BTH_I1109	-1.46989	2.52048e-28	Unknown	COG2001	COG2001, Uncharacterized protein conserved in bacteria	Function unknown].
BTH_I0554	-1.47216	1.12391e-32	Cytoplasmic Membrane	COG4395	COG4395, Uncharacterized protein conserved in bacteria	Function unknown].
BTH_I2391	-1.48296	3.27365e-10	Cytoplasmic	COG1846	MarR, Transcriptional regulators	Transcription].
BTH_II0636	-1.4843	1.00862e-15	Cytoplasmic Membrane	COG3038	CybB, Cytochrome B561	Energy production and conversion].
BTH_I2223	-1.49516	1.30901e-21	Unknown	COG0496	SurE, Predicted acid phosphatase	General function prediction only].
BTH_II0423	-1.4975	1.49013e-20	Cytoplasmic Membrane	COG0356	AtpB, F0F1-type ATP synthase, subunit a	Energy production and conversion].
BTH_I2976	-1.50159	2.9032e-33	Cytoplasmic Membrane	COG1290	QcrB, Cytochrome b subunit of the bc complex	Energy production and conversion].
BTH_I0282	-1.50884	8.09519e-06	Unknown	COG2608	CopZ, Copper chaperone	Inorganic ion transport and metabolism].
BTH_II0881	-1.51254	5.35376e-27	Periplasmic	COG2132	SufI, Putative multicopper oxidases	Secondary metabolites biosynthesis, transport, and catabolism].
BTH_I2497	-1.51405	1.68636e-23	Unknown
BTH_II1571	-1.51427	2.52557e-06	Unknown
BTH_II1568	-1.51517	7.92326e-31	Unknown	COG0589	UspA, Universal stress protein UspA and related nucleotide-binding proteins	Signal transduction mechanisms].
BTH_I1681	-1.5333	9.96912e-30	Unknown	COG3087	FtsN, Cell division protein	Cell division and chromosome partitioning].
BTH_II0418	-1.53379	8.98496e-40	Cytoplasmic	COG3243	PhaC, Poly(3-hydroxyalkanoate) synthetase	Lipid metabolism].
BTH_I1151	-1.53543	2.44824e-06	Unknown
BTH_II1686	-1.53611	3.44933e-16	Cytoplasmic	COG0318	CaiC, Acyl-CoA synthetases (AMP-forming)/AMP-acid ligases II	Lipid metabolism / Secondary metabolites biosynthesis, transport, and catabolism].
BTH_II2138	-1.53684	2.43681e-07	Unknown
BTH_II0924	-1.54001	1.20023e-22	Cytoplasmic	COG0071	IbpA, Molecular chaperone (small heat shock protein)	Posttranslational modification, protein turnover, chaperones].
BTH_I0895	-1.54621	1.16379e-09	Unknown
BTH_I2386	-1.54897	9.99144e-36	Cytoplasmic	COG0549	ArcC, Carbamate kinase	Amino acid transport and metabolism].
BTH_II0653	-1.56594	5.93781e-28	Unknown	COG3258	COG3258, Cytochrome c	Energy production and conversion].
BTH_II1769	-1.57182	9.3453e-09	Cytoplasmic	COG2764	PhnB, Uncharacterized protein conserved in bacteria	Function unknown].
BTH_I3197	-1.58004	1.22541e-28	Extracellular	COG1345	FliD, Flagellar capping protein	Cell motility and secretion].
BTH_I0161	-1.58559	1.80886e-09	Unknown
BTH_I2872	-1.58639	5.09222e-20	Cytoplasmic	COG1639	COG1639, Predicted signal transduction protein	Signal transduction mechanisms].
BTH_I0204	-1.59873	6.17805e-25	Unknown
BTH_II2364	-1.59874	1.49528e-09	Cytoplasmic	COG1776	CheC, Chemotaxis protein CheC, inhibitor of MCP methylation	Cell motility and secretion / Signal transduction mechanisms].
BTH_II0420	-1.59882	9.50163e-14	Cytoplasmic	COG0355	AtpC, F0F1-type ATP synthase, epsilon subunit (mitochondrial delta subunit)	Energy production and conversion].
BTH_I3056	-1.59938	3.72856e-11	Cytoplasmic	COG0094	RplE, Ribosomal protein L5	Translation, ribosomal structure and biogenesis].
BTH_I0249	-1.60083	1.77519e-31	Cytoplasmic	COG5581	COG5581, Predicted glycosyltransferase	Cell envelope biogenesis, outer membrane].
BTH_II0064	-1.60698	2.1347e-29	Cytoplasmic	COG1566	EmrA, Multidrug resistance efflux pump	Defense mechanisms].
BTH_II0065	-1.6078	1.30724e-14	Unknown	COG3045	CreA, Uncharacterized protein conserved in bacteria	Function unknown].
BTH_II2317	-1.61524	1.50543e-07	Unknown	COG0517	COG0517, FOG: CBS domain	General function prediction only].
BTH_II1973	-1.62902	2.00606e-23	Cytoplasmic	COG2309	AmpS, Leucyl aminopeptidase (aminopeptidase T)	Amino acid transport and metabolism].
BTH_I2325	-1.63519	2.7967e-39	Periplasmic	COG4263	NosZ, Nitrous oxide reductase	Energy production and conversion].
BTH_I2226	-1.63771	7.40646e-30	Cytoplasmic	COG0568	RpoD, DNA-directed RNA polymerase, sigma subunit (sigma70/sigma32)	Transcription].
BTH_I1581	-1.63814	1.23041e-10
BTH_II1770	-1.64957	1.99953e-26	Unknown
BTH_I0238	-1.65035	3.97703e-10	Extracellular	COG2747	FlgM, Negative regulator of flagellin synthesis (anti-sigma28 factor)	Transcription / Cell motility and secretion / Intracellular trafficking and secretion].
BTH_II0101	-1.65086	2.65253e-23	Unknown
BTH_II0788	-1.65345	6.87386e-23	Unknown
BTH_II1369	-1.65766	1.94299e-33	Cytoplasmic	COG2606	EbsC, Uncharacterized conserved protein	Function unknown].
BTH_I2377	-1.66054	9.58384e-37	Cytoplasmic	COG2226	UbiE, Methylase involved in ubiquinone/menaquinone biosynthesis	Coenzyme metabolism].
BTH_II1567	-1.66894	4.16207e-20	Cytoplasmic	COG0589	UspA, Universal stress protein UspA and related nucleotide-binding proteins	Signal transduction mechanisms].
BTH_I0175	-1.66924	1.77776e-11	Unknown
BTH_I2919	-1.69372	7.98942e-24	Cytoplasmic
BTH_I1867	-1.69543	1.4219e-36	Periplasmic
BTH_I0428	-1.7057	3.3002e-30	Unknown	COG3175	COX11, Cytochrome oxidase assembly factor	Posttranslational modification, protein turnover, chaperones].
BTH_I0250	-1.70947	8.41908e-33	Extracellular	COG1256	FlgK, Flagellar hook-associated protein	Cell motility and secretion].
BTH_I0089	-1.71296	7.25171e-10	Cytoplasmic
BTH_I3291	-1.71459	4.92363e-13	Cytoplasmic	COG0789	SoxR, Predicted transcriptional regulators	Transcription].
BTH_II0589	-1.72361	8.01831e-32	Unknown	COG5607	COG5607, Uncharacterized conserved protein	Function unknown].
BTH_II1297	-1.72675	9.07986e-31	Cytoplasmic
BTH_II1464	-1.72821	4.03701e-33	Cytoplasmic Membrane	COG0840	Tar, Methyl-accepting chemotaxis protein	Cell motility and secretion / Signal transduction mechanisms].
BTH_II1268	-1.73171	8.30674e-34	Cytoplasmic	COG0589	UspA, Universal stress protein UspA and related nucleotide-binding proteins	Signal transduction mechanisms].
BTH_II1597	-1.73286	2.5743e-26	Cytoplasmic Membrane	COG1272	COG1272, Predicted membrane protein, hemolysin III homolog	General function prediction only].
BTH_II0068	-1.74359	3.13144e-40	Cytoplasmic	COG0599	COG0599, Uncharacterized homolog of gamma-carboxymuconolactone decarboxylase subunit	Function unknown].
BTH_I0485	-1.75343	6.70778e-43	Cytoplasmic	COG1544	COG1544, Ribosome-associated protein Y (PSrp-1)	Translation, ribosomal structure and biogenesis].
BTH_I0615	-1.75366	6.38062e-18	Cytoplasmic	COG3437	COG3437, Response regulator containing a CheY-like receiver domain and an HD-GYP domain	Transcription / Signal transduction mechanisms].
BTH_I0283	-1.75547	1.878e-39	Cytoplasmic Membrane	COG2217	ZntA, Cation transport ATPase	Inorganic ion transport and metabolism].
BTH_I3055	-1.7742	4.25282e-16	Cytoplasmic	COG0199	RpsN, Ribosomal protein S14	Translation, ribosomal structure and biogenesis].
BTH_II2365	-1.77679	4.76701e-12	Cytoplasmic	COG2204	AtoC, Response regulator containing CheY-like receiver, AAA-type ATPase, and DNA-binding domains	Signal transduction mechanisms].
BTH_II1308	-1.78159	5.99293e-38	Unknown
BTH_I0503	-1.79799	1.21101e-36	Unknown
BTH_II0419	-1.79997	1.21612e-31	Cytoplasmic	COG0055	AtpD, F0F1-type ATP synthase, beta subunit	Energy production and conversion].
BTH_I2250	-1.81064	6.36982e-26	Unknown
BTH_I1393	-1.8154	4.81051e-41	Cytoplasmic	COG2200	Rtn, FOG: EAL domain	Signal transduction mechanisms].
BTH_II1089	-1.82135	2.91952e-37	Unknown
BTH_II2321	-1.82191	7.25933e-44	Cytoplasmic	COG0071	IbpA, Molecular chaperone (small heat shock protein)	Posttranslational modification, protein turnover, chaperones].
BTH_I1790	-1.82905	1.76487e-07	Unknown	COG1959	COG1959, Predicted transcriptional regulator	Transcription].
BTH_II1816	-1.83165	4.08729e-19	Unknown
BTH_II1803	-1.84033	1.90222e-33	Cytoplasmic	COG1960	CaiA, Acyl-CoA dehydrogenases	Lipid metabolism].
BTH_I2495	-1.85321	1.10067e-35
BTH_II2135	-1.8549	8.78401e-45	Outer Membrane	COG3203	OmpC, Outer membrane protein (porin)	Cell envelope biogenesis, outer membrane].
BTH_I2932	-1.85993	7.97596e-30	Unknown	COG0278	COG0278, Glutaredoxin-related protein	Posttranslational modification, protein turnover, chaperones].
BTH_I3191	-1.87527	8.25173e-35	Cytoplasmic	COG0561	Cof, Predicted hydrolases of the HAD superfamily	General function prediction only].
BTH_I3015	-1.87673	1.38233e-38	Unknown	COG1943	COG1943, Transposase and inactivated derivatives	DNA replication, recombination, and repair].
BTH_I2385	-1.90864	3.37048e-114	Cytoplasmic	COG0078	ArgF, Ornithine carbamoyltransferase	Amino acid transport and metabolism].
BTH_I3182	-1.92893	3.95772e-37	Cytoplasmic	COG0643	CheA, Chemotaxis protein histidine kinase and related kinases	Cell motility and secretion / Signal transduction mechanisms].
BTH_II1317	-1.93211	1.8979e-33	Unknown	COG4274	COG4274, Uncharacterized conserved protein	Function unknown].
BTH_I0717	-1.9563	1.26732e-49		COG0259	PdxH, Pyridoxamine-phosphate oxidase	Coenzyme metabolism].
BTH_I3177	-1.95776	3.95859e-28	Cytoplasmic	COG2201	CheB, Chemotaxis response regulator containing a CheY-like receiver domain and a methylesterase domain	Cell motility and secretion / Signal transduction mechanisms].
BTH_II0456	-1.96909	2.09186e-34	Cytoplasmic
BTH_II2174	-1.97083	2.68752e-37	Unknown (This protein may have multiple localization sites)
BTH_II0052	-1.97715	6.62718e-13	Unknown
BTH_I0173	-1.98739	2.06988e-32	Cytoplasmic Membrane	COG1560	HtrB, Lauroyl/myristoyl acyltransferase	Cell envelope biogenesis, outer membrane].
BTH_I1946	-1.99466	4.07034e-28
BTH_I2265	-2.00198	1.53248e-37	Unknown
BTH_II0039	-2.01082	7.07671e-44	Unknown
BTH_I1566	-2.01573	2.74677e-26
BTH_I0287	-2.01742	5.08975e-11	Unknown
BTH_II0460	-2.01917	3.585e-47	Cytoplasmic	COG0664	Crp, cAMP-binding proteins - catabolite gene activator and regulatory subunit of cAMP-dependent protein kinases	Signal transduction mechanisms].
BTH_II1417	-2.02356	1.33513e-35	Extracellular	COG1404	AprE, Subtilisin-like serine proteases	Posttranslational modification, protein turnover, chaperones].
BTH_II1566	-2.02646	3.74937e-51	Unknown	COG0589	UspA, Universal stress protein UspA and related nucleotide-binding proteins	Signal transduction mechanisms].
BTH_II2014	-2.04462	3.22634e-18
BTH_I2384	-2.04923	1.32389e-121	Cytoplasmic	COG2235	ArcA, Arginine deiminase	Amino acid transport and metabolism].
BTH_II0461	-2.06482	1.00774e-41	Cytoplasmic	COG1028	FabG, Dehydrogenases with different specificities (related to short-chain alcohol dehydrogenases)	Secondary metabolites biosynthesis, transport, and catabolism / General function prediction only].
BTH_I1036	-2.06545	3.79632e-35	Unknown	COG1611	COG1611, Predicted Rossmann fold nucleotide-binding protein	General function prediction only].
BTH_II0410	-2.07311	2.88909e-26	Cytoplasmic	COG0274	DeoC, Deoxyribose-phosphate aldolase	Nucleotide transport and metabolism].
BTH_II0457	-2.1123	1.5282e-43	Periplasmic	COG4654	COG4654, Cytochrome c551/c552	Energy production and conversion].
BTH_I3175	-2.11574	1.03987e-19	Cytoplasmic	COG3143	CheZ, Chemotaxis protein	Cell motility and secretion / Signal transduction mechanisms].
BTH_I1060	-2.11916	2.39675e-13
BTH_I3104	-2.1313	1.16811e-50	Cytoplasmic	COG1670	RimL, Acetyltransferases, including N-acetylases of ribosomal proteins	Translation, ribosomal structure and biogenesis].
BTH_II0459	-2.16157	1.38676e-45	Cytoplasmic	COG1064	AdhP, Zn-dependent alcohol dehydrogenases	General function prediction only].
BTH_I2125	-2.17639	2.13079e-48	Unknown
BTH_II0414	-2.22118	5.38568e-52	Cytoplasmic	COG2823	OsmY, Predicted periplasmic or secreted lipoprotein	General function prediction only].
BTH_II1454	-2.26305	8.50108e-68	Outer Membrane	COG3203	OmpC, Outer membrane protein (porin)	Cell envelope biogenesis, outer membrane].
BTH_I2575	-2.26566	5.74852e-55	Unknown
BTH_I3180	-2.30073	8.47366e-53	Cytoplasmic Membrane	COG0840	Tar, Methyl-accepting chemotaxis protein	Cell motility and secretion / Signal transduction mechanisms].
BTH_I2617	-2.30982	8.17925e-23	Unknown	COG4323	COG4323, Predicted membrane protein	Function unknown].
BTH_I2514	-2.33682	8.81977e-17	Periplasmic	COG0673	MviM, Predicted dehydrogenases and related proteins	General function prediction only].
BTH_I3184	-2.35683	1.28386e-56	Cytoplasmic Membrane	COG1360	MotB, Flagellar motor protein	Cell motility and secretion].
BTH_II0610	-2.48484	3.75534e-68	Cytoplasmic	COG2897	SseA, Rhodanese-related sulfurtransferase	Inorganic ion transport and metabolism].
BTH_II1449	-2.55217	1.33165e-53	Cytoplasmic	COG0583	LysR, Transcriptional regulator	Transcription].
BTH_I1689	-2.58704	8.48739e-55	Cytoplasmic
BTH_II1484	-2.62612	4.6589e-48	Cytoplasmic	COG0626	MetC, Cystathionine beta-lyases/cystathionine gamma-synthases	Amino acid transport and metabolism].
BTH_I1602	-2.74606	2.89324e-64
BTH_I3178	-2.76383	2.48736e-36	Cytoplasmic	COG1871	CheD, Chemotaxis protein; stimulates methylation of MCP proteins	Cell motility and secretion / Signal transduction mechanisms].
BTH_I0237	-2.85886	2.1496e-65	Unknown	COG3418	COG3418, Flagellar biosynthesis/type III secretory pathway chaperone	Cell motility and secretion / Intracellular trafficking and secretion / Posttranslational modification, protein turnover, chaperones].
BTH_I3262	-2.87902	7.11556e-73
BTH_I3263	-2.88141	7.4135e-73	Unknown
BTH_I0136	-2.89482	2.11525e-68
BTH_I0738	-2.8964	2.9379e-42	Cytoplasmic	COG1028	FabG, Dehydrogenases with different specificities (related to short-chain alcohol dehydrogenases)	Secondary metabolites biosynthesis, transport, and catabolism / General function prediction only].
BTH_II0458	-2.9114	8.53566e-64	Unknown
BTH_II2173	-2.95382	2.03562e-40	Unknown
BTH_II1448	-3.05557	7.81462e-79	Unknown
BTH_I0203	-3.14704	2.06192e-63	Cytoplasmic
BTH_I3185	-3.21758	8.35108e-99	Cytoplasmic Membrane	COG1291	MotA, Flagellar motor component	Cell motility and secretion].
BTH_I3181	-3.22858	2.01214e-43	Cytoplasmic	COG0835	CheW, Chemotaxis signal transduction protein	Cell motility and secretion / Signal transduction mechanisms].
BTH_II2172	-3.28734	3.41203e-245	Unknown
BTH_II0411	-3.61282	1.4657e-87	Unknown
BTH_I3179	-3.61541	1.51774e-64	Cytoplasmic	COG1352	CheR, Methylase of chemotaxis methyl-accepting proteins	Cell motility and secretion / Signal transduction mechanisms].
Red Fill colour: genes more expressed at 37°C (log2FoldChange < 1.0)
Green Fill colour: genes more expressed at 28°C (log2FoldChange < -1.0)
