# Supplementary material for: Gene and Protein Expression in Response to Different Growth Temperatures and Oxygen Availability in Burkholderia thailandensis
Source: PLoS One. 2014 Mar 26;9(3):e93009. doi: 10.1371/journal.pone.0093009 (PMC3966863; doi:10.1371/journal.pone.0093009)
Supplement: File S7 — List of all the 618 Differentially Expressed Genes (DEGs) (p-val≤0.01 and log2 fold change ≥1 or log2 fold change ≤−1) in the 37°C An versus 37°C comparison. (XLS) [file pone.0093009.s011.xls]

## Sheet: Foglio1
37°C anoxic (37°C An) vs 37°C aerobic
gene id	log2FoldChange	pval	cellular localization	COG id	gene description	functional category
BTH_I3056	3.94227	3.4703e-62	Cytoplasmic	COG0094	RplE, Ribosomal protein L5	Translation, ribosomal structure and biogenesis].
BTH_I3064	3.84663	7.8778e-43	Cytoplasmic	COG0185	RpsS, Ribosomal protein S19	Translation, ribosomal structure and biogenesis].
BTH_I3063	3.81551	4.2835e-45	Cytoplasmic	COG0091	RplV, Ribosomal protein L22	Translation, ribosomal structure and biogenesis].
BTH_I3062	3.76756	1.37183e-60	Cytoplasmic	COG0092	RpsC, Ribosomal protein S3	Translation, ribosomal structure and biogenesis].
BTH_I3055	3.76683	1.06883e-60	Cytoplasmic	COG0199	RpsN, Ribosomal protein S14	Translation, ribosomal structure and biogenesis].
BTH_I3054	3.64264	9.34401e-35	Cytoplasmic	COG0096	RpsH, Ribosomal protein S8	Translation, ribosomal structure and biogenesis].
BTH_I3059	3.62234	1.23106e-45	Cytoplasmic	COG0186	RpsQ, Ribosomal protein S17	Translation, ribosomal structure and biogenesis].
BTH_I3065	3.49414	1.83959e-55	Cytoplasmic	COG0090	RplB, Ribosomal protein L2	Translation, ribosomal structure and biogenesis].
BTH_I3069	3.30648	5.18921e-50	Cytoplasmic	COG0051	RpsJ, Ribosomal protein S10	Translation, ribosomal structure and biogenesis].
BTH_I3067	3.20142	4.55659e-47	Cytoplasmic	COG0088	RplD, Ribosomal protein L4	Translation, ribosomal structure and biogenesis].
BTH_I3079	3.16136	1.07384e-47	Unknown	COG0081	RplA, Ribosomal protein L1	Translation, ribosomal structure and biogenesis].
BTH_I3052	3.15354	1.70751e-40	Cytoplasmic	COG0256	RplR, Ribosomal protein L18	Translation, ribosomal structure and biogenesis].
BTH_I3080	2.88823	3.25336e-38	Cytoplasmic	COG0080	RplK, Ribosomal protein L11	Translation, ribosomal structure and biogenesis].
BTH_I3078	2.87687	4.44285e-30	Cytoplasmic	COG0244	RplJ, Ribosomal protein L10	Translation, ribosomal structure and biogenesis].
BTH_I3060	2.85984	1.18438e-29	Cytoplasmic	COG0255	RpmC, Ribosomal protein L29	Translation, ribosomal structure and biogenesis].
BTH_I1999	2.85879	1.26859e-36	Cytoplasmic	COG0513	SrmB, Superfamily II DNA and RNA helicases	DNA replication, recombination, and repair / Transcription / Translation, ribosomal structure and biogenesis].
BTH_II1244	2.79721	3.16518e-23	Cytoplasmic	COG0664	Crp, cAMP-binding proteins - catabolite gene activator and regulatory subunit of cAMP-dependent protein kinases	Signal transduction mechanisms].
BTH_I2179	2.77205	1.19728e-37	Cytoplasmic	COG0360	RpsF, Ribosomal protein S6	Translation, ribosomal structure and biogenesis].
BTH_I0473	2.73164	4.90229e-36		COG1825	RplY, Ribosomal protein L25 (general stress protein Ctc)	Translation, ribosomal structure and biogenesis].
BTH_I1141	2.65346	2.10589e-30	Cytoplasmic	COG0211	RpmA, Ribosomal protein L27	Translation, ribosomal structure and biogenesis].
BTH_I3053	2.6044	3.3654e-34	Unknown	COG0097	RplF, Ribosomal protein L6P/L9E	Translation, ribosomal structure and biogenesis].
BTH_I3042	2.50962	1.52803e-32	Cytoplasmic	COG0202	RpoA, DNA-directed RNA polymerase, alpha subunit/40 kD subunit	Transcription].
BTH_II1520	2.4649	2.21522e-45	Outer Membrane	COG3203	OmpC, Outer membrane protein (porin)	Cell envelope biogenesis, outer membrane].
BTH_I2679	2.46483	9.09714e-23	Extracellular	COG5430	COG5430, Uncharacterized secreted protein	Function unknown].
BTH_I3051	2.3981	4.21361e-20	Cytoplasmic	COG0098	RpsE, Ribosomal protein S5	Translation, ribosomal structure and biogenesis].
BTH_I3066	2.39431	9.85004e-23	Cytoplasmic	COG0089	RplW, Ribosomal protein L23	Translation, ribosomal structure and biogenesis].
BTH_I2680	2.38476	1.16374e-17	Extracellular
BTH_I1065	2.38138	7.59605e-22	Unknown (This protein may have multiple localization sites)	COG1905	NuoE, NADH:ubiquinone oxidoreductase 24 kD subunit	Energy production and conversion].
BTH_I0599	2.3701	1.61192e-30	Cytoplasmic	COG0554	GlpK, Glycerol kinase	Energy production and conversion].
BTH_I1664	2.36511	3.2646e-20	Cytoplasmic	COG0335	RplS, Ribosomal protein L19	Translation, ribosomal structure and biogenesis].
BTH_I3311	2.35141	7.16406e-15	Cytoplasmic	COG0712	AtpH, F0F1-type ATP synthase, delta subunit (mitochondrial oligomycin sensitivity protein)	Energy production and conversion].
BTH_I2213	2.34393	7.33815e-30		COG0254	RpmE, Ribosomal protein L31	Translation, ribosomal structure and biogenesis].
BTH_I3058	2.33656	4.38728e-26		COG0093	RplN, Ribosomal protein L14	Translation, ribosomal structure and biogenesis].
BTH_I2182	2.33474	2.03662e-24	Cytoplasmic	COG0359	RplI, Ribosomal protein L9	Translation, ribosomal structure and biogenesis].
BTH_I3068	2.33432	1.12057e-31	Cytoplasmic	COG0087	RplC, Ribosomal protein L3	Translation, ribosomal structure and biogenesis].
BTH_I1063	2.31465	7.45755e-19	Cytoplasmic	COG0852	NuoC, NADH:ubiquinone oxidoreductase 27 kD subunit	Energy production and conversion].
BTH_I3308	2.31421	2.94985e-29	Cytoplasmic	COG0055	AtpD, F0F1-type ATP synthase, beta subunit	Energy production and conversion].
BTH_I1824	2.30606	9.90951e-19	Cytoplasmic	COG1228	HutI, Imidazolonepropionase and related amidohydrolases	Secondary metabolites biosynthesis, transport, and catabolism].
BTH_I3313	2.27639	8.53689e-29	Cytoplasmic Membrane	COG0636	AtpE, F0F1-type ATP synthase, subunit c/Archaeal/vacuolar-type H+-ATPase, subunit K	Energy production and conversion].
BTH_II0006	2.24707	6.62572e-26	Cytoplasmic	COG1063	Tdh, Threonine dehydrogenase and related Zn-dependent dehydrogenases	Amino acid transport and metabolism / General function prediction only].
BTH_I2592	2.21947	7.55958e-20	Cytoplasmic	COG0292	RplT, Ribosomal protein L20	Translation, ribosomal structure and biogenesis].
BTH_I0647	2.21914	8.59529e-26	Cytoplasmic	COG0074	SucD, Succinyl-CoA synthetase, alpha subunit	Energy production and conversion].
BTH_I1457	2.20754	5.25548e-18	Cytoplasmic	COG0234	GroS, Co-chaperonin GroES (HSP10)	Posttranslational modification, protein turnover, chaperones].
BTH_I3076	2.17302	3.14786e-36	Cytoplasmic	COG0085	RpoB, DNA-directed RNA polymerase, beta subunit/140 kD subunit	Transcription].
BTH_I0735	2.16897	3.1181e-17	Cytoplasmic	COG0268	RpsT, Ribosomal protein S20	Translation, ribosomal structure and biogenesis].
BTH_I3048	2.16183	6.93306e-31	Cytoplasmic Membrane	COG0201	SecY, Preprotein translocase subunit SecY	Intracellular trafficking and secretion].
BTH_I3073	2.11681	4.59197e-15	Cytoplasmic	COG0048	RpsL, Ribosomal protein S12	Translation, ribosomal structure and biogenesis].
BTH_I1638	2.10081	8.57432e-27	Cytoplasmic	COG0539	RpsA, Ribosomal protein S1	Translation, ribosomal structure and biogenesis].
BTH_I1140	2.09623	3.77927e-25	Unknown	COG0261	RplU, Ribosomal protein L21	Translation, ribosomal structure and biogenesis].
BTH_I1233	2.0777	2.44711e-24		COG0102	RplM, Ribosomal protein L13	Translation, ribosomal structure and biogenesis].
BTH_I2027	2.04888	2.62536e-25		COG0052	RpsB, Ribosomal protein S2	Translation, ribosomal structure and biogenesis].
BTH_I2681	2.04546	2.99034e-11	Unknown	COG5430	COG5430, Uncharacterized secreted protein	Function unknown].
BTH_I0419	2.04147	1.05508e-19	Cytoplasmic	COG1952	SecB, Preprotein translocase subunit SecB	Intracellular trafficking and secretion].
BTH_I3309	2.04035	4.13899e-22	Cytoplasmic	COG0224	AtpG, F0F1-type ATP synthase, gamma subunit	Energy production and conversion].
BTH_I3049	2.00332	8.2525e-11	Cytoplasmic	COG0200	RplO, Ribosomal protein L15	Translation, ribosomal structure and biogenesis].
BTH_II1073	1.99765	3.63608e-15	Cytoplasmic	COG1012	PutA, NAD-dependent aldehyde dehydrogenases	Energy production and conversion].
BTH_I3310	1.99121	9.56729e-22	Cytoplasmic	COG0056	AtpA, F0F1-type ATP synthase, alpha subunit	Energy production and conversion].
BTH_I3072	1.98138	1.58882e-17	Unknown	COG0049	RpsG, Ribosomal protein S7	Translation, ribosomal structure and biogenesis].
BTH_I2677	1.97338	6.05336e-19	Outer Membrane	COG3188	FimD, P pilus assembly protein, porin PapC	Cell motility and secretion / Intracellular trafficking and secretion].
BTH_I0500	1.9638	2.54963e-09	Cytoplasmic	COG0629	Ssb, Single-stranded DNA-binding protein	DNA replication, recombination, and repair].
BTH_I3195	1.94277	8.54234e-23		COG0828	RpsU, Ribosomal protein S21	Translation, ribosomal structure and biogenesis].
BTH_I0600	1.9388	6.90008e-22	Cytoplasmic	COG0578	GlpA, Glycerol-3-phosphate dehydrogenase	Energy production and conversion].
BTH_I1715	1.93305	2.27921e-16	Cytoplasmic	COG0333	RpmF, Ribosomal protein L32	Translation, ribosomal structure and biogenesis].
BTH_I0646	1.93245	3.50024e-22	Cytoplasmic	COG0045	SucC, Succinyl-CoA synthetase, beta subunit	Energy production and conversion].
BTH_I0779	1.91988	2.1054e-22	Cytoplasmic	COG0267	RpmG, Ribosomal protein L33	Translation, ribosomal structure and biogenesis].
BTH_I3307	1.91603	1.15049e-13	Cytoplasmic	COG0355	AtpC, F0F1-type ATP synthase, epsilon subunit (mitochondrial delta subunit)	Energy production and conversion].
BTH_I1071	1.91076	7.72413e-12	Cytoplasmic Membrane	COG0713	NuoK, NADH:ubiquinone oxidoreductase subunit 11 or 4L (chain K)	Energy production and conversion].
BTH_I3071	1.90845	2.8203e-22	Cytoplasmic	COG0480	FusA, Translation elongation factors (GTPases)	Translation, ribosomal structure and biogenesis].
BTH_I1938	1.90021	8.63378e-15	Cytoplasmic	COG0652	PpiB, Peptidyl-prolyl cis-trans isomerase (rotamase) - cyclophilin family	Posttranslational modification, protein turnover, chaperones].
BTH_I0780	1.85399	7.45152e-20	Cytoplasmic	COG0227	RpmB, Ribosomal protein L28	Translation, ribosomal structure and biogenesis].
BTH_I3043	1.8539	3.49009e-17	Cytoplasmic	COG0522	RpsD, Ribosomal protein S4 and related proteins	Translation, ribosomal structure and biogenesis].
BTH_I2039	1.85196	6.25061e-14	Cytoplasmic	COG1043	LpxA, Acyl-	acyl carrier protein].
BTH_I1196	1.84463	1.0222e-19	Cytoplasmic	COG0057	GapA, Glyceraldehyde-3-phosphate dehydrogenase/erythrose-4-phosphate dehydrogenase	Carbohydrate transport and metabolism].
BTH_II2244	1.82262	2.99232e-19	Cytoplasmic	COG0535	COG0535, Predicted Fe-S oxidoreductases	General function prediction only].
BTH_I0474	1.81603	2.56988e-20	Cytoplasmic	COG0462	PrsA, Phosphoribosylpyrophosphate synthetase	Nucleotide transport and metabolism / Amino acid transport and metabolism].
BTH_I1894	1.80179	3.41891e-19	Cytoplasmic	COG0148	Eno, Enolase	Carbohydrate transport and metabolism].
BTH_I2555	1.8017	3.14476e-19	Cytoplasmic	COG0508	AceF, Pyruvate/2-oxoglutarate dehydrogenase complex, dihydrolipoamide acyltransferase (E2) component, and related enzymes	Energy production and conversion].
BTH_I1720	1.79894	9.47211e-14	Cytoplasmic	COG0236	AcpP, Acyl carrier protein	Lipid metabolism / Secondary metabolites biosynthesis, transport, and catabolism].
BTH_II1224	1.79403	7.66406e-14	Cytoplasmic	COG5285	COG5285, Protein involved in biosynthesis of mitomycin antibiotics/polyketide fumonisin	Secondary metabolites biosynthesis, transport, and catabolism].
BTH_I2678	1.79276	3.13488e-14	Unknown	COG3121	FimC, P pilus assembly protein, chaperone PapD	Cell motility and secretion / Intracellular trafficking and secretion].
BTH_I3075	1.79158	2.08291e-22	Cytoplasmic	COG0086	RpoC, DNA-directed RNA polymerase, beta' subunit/160 kD subunit	Transcription].
BTH_I3150	1.77426	4.04598e-12	Unknown	COG0797	RlpA, Lipoproteins	Cell envelope biogenesis, outer membrane].
BTH_I0598	1.77251	4.98135e-15	Cytoplasmic Membrane	COG0580	GlpF, Glycerol uptake facilitator and related permeases (Major Intrinsic Protein Family)	Carbohydrate transport and metabolism].
BTH_I1663	1.76963	1.44548e-14	Cytoplasmic	COG0336	TrmD, tRNA-(guanine-N1)-methyltransferase	Translation, ribosomal structure and biogenesis].
BTH_I2181	1.76656	5.18605e-10	Cytoplasmic	COG0238	RpsR, Ribosomal protein S18	Translation, ribosomal structure and biogenesis].
BTH_I2593	1.764	1.06999e-17	Cytoplasmic	COG0291	RpmI, Ribosomal protein L35	Translation, ribosomal structure and biogenesis].
BTH_I2566	1.76309	3.88777e-14	Cytoplasmic	COG0779	COG0779, Uncharacterized protein conserved in bacteria	Function unknown].
BTH_I1067	1.76088	3.36678e-18	Cytoplasmic	COG1034	NuoG, NADH dehydrogenase/NADH:ubiquinone oxidoreductase 75 kD subunit (chain G)	Energy production and conversion].
BTH_I1884	1.74304	1.04119e-16	Cytoplasmic	COG1186	PrfB, Protein chain release factor B	Translation, ribosomal structure and biogenesis].
BTH_I1864	1.72257	6.72988e-19	Cytoplasmic	COG2609	AceE, Pyruvate dehydrogenase complex, dehydrogenase (E1) component	Energy production and conversion].
BTH_I2231	1.72022	1.65652e-17	Cytoplasmic	COG0105	Ndk, Nucleoside diphosphate kinase	Nucleotide transport and metabolism].
BTH_I1064	1.72004	5.42226e-18	Cytoplasmic	COG0649	NuoD, NADH:ubiquinone oxidoreductase 49 kD subunit 7	Energy production and conversion].
BTH_I1315	1.71362	2.02132e-14	Cytoplasmic	COG0560	SerB, Phosphoserine phosphatase	Amino acid transport and metabolism].
BTH_II1242	1.68191	2.19434e-10	Cytoplasmic	COG2175	TauD, Probable taurine catabolism dioxygenase	Secondary metabolites biosynthesis, transport, and catabolism].
BTH_I2554	1.67941	1.00774e-14	Cytoplasmic	COG1249	Lpd, Pyruvate/2-oxoglutarate dehydrogenase complex, dihydrolipoamide dehydrogenase (E3) component, and related enzymes	Energy production and conversion].
BTH_I1069	1.67941	1.87758e-11	Cytoplasmic	COG1143	NuoI, Formate hydrogenlyase subunit 6/NADH:ubiquinone oxidoreductase 23 kD subunit (chain I)	Energy production and conversion].
BTH_I3077	1.67187	5.53153e-13	Unknown (This protein may have multiple localization sites)	COG0222	RplL, Ribosomal protein L7/L12	Translation, ribosomal structure and biogenesis].
BTH_II1245	1.65445	3.65796e-07	Unknown	COG2197	CitB, Response regulator containing a CheY-like receiver domain and an HTH DNA-binding domain	Signal transduction mechanisms / Transcription].
BTH_I3041	1.65409	9.22986e-15	Cytoplasmic	COG0203	RplQ, Ribosomal protein L17	Translation, ribosomal structure and biogenesis].
BTH_I0584	1.65401	4.00891e-15	Cytoplasmic	COG0751	GlyS, Glycyl-tRNA synthetase, beta subunit	Translation, ribosomal structure and biogenesis].
BTH_I1874	1.64887	5.86176e-10	Unknown	COG1959	COG1959, Predicted transcriptional regulator	Transcription].
BTH_I1234	1.64625	3.35229e-08	Cytoplasmic	COG0103	RpsI, Ribosomal protein S9	Translation, ribosomal structure and biogenesis].
BTH_I2955	1.64115	5.6424e-12	Unknown	COG3913	SciT, Uncharacterized protein conserved in bacteria	Function unknown].
BTH_I1875	1.63505	2.0157e-16	Cytoplasmic	COG1104	NifS, Cysteine sulfinate desulfinase/cysteine desulfurase and related enzymes	Amino acid transport and metabolism].
BTH_I1014	1.63467	2.70296e-11	Cytoplasmic	COG0151	PurD, Phosphoribosylamine-glycine ligase	Nucleotide transport and metabolism].
BTH_I2246	1.62853	4.90006e-11	Cytoplasmic	COG2236	COG2236, Predicted phosphoribosyltransferases	General function prediction only].
BTH_I1273	1.62819	4.57947e-09	Unknown	COG2353	COG2353, Uncharacterized conserved protein	Function unknown].
BTH_I3206	1.62134	2.24784e-12	Unknown	COG1462	CsgG, Uncharacterized protein involved in formation of curli polymers	Cell envelope biogenesis, outer membrane].
BTH_I2556	1.61504	8.96141e-17	Cytoplasmic	COG0567	SucA, 2-oxoglutarate dehydrogenase complex, dehydrogenase (E1) component, and related enzymes	Energy production and conversion].
BTH_I2232	1.61459	1.40192e-12	Cytoplasmic	COG0820	COG0820, Predicted Fe-S-cluster redox enzyme	General function prediction only].
BTH_I3254	1.60405	2.10527e-08	Unknown	COG0509	GcvH, Glycine cleavage system H protein (lipoate-binding)	Amino acid transport and metabolism].
BTH_I0564	1.59629	2.53787e-15	Cytoplasmic	COG1960	CaiA, Acyl-CoA dehydrogenases	Lipid metabolism].
BTH_I3061	1.56726	7.33985e-15	Cytoplasmic	COG0197	RplP, Ribosomal protein L16/L10E	Translation, ribosomal structure and biogenesis].
BTH_I0174	1.565	2.26094e-14	Cytoplasmic	COG0192	MetK, S-adenosylmethionine synthetase	Coenzyme metabolism].
BTH_I0761	1.56103	1.11986e-11	Cytoplasmic	COG1278	CspC, Cold shock proteins	Transcription].
BTH_I0759	1.55563	2.69063e-15	Unknown (This protein may have multiple localization sites)	COG0538	Icd, Isocitrate dehydrogenases	Energy production and conversion].
BTH_I1892	1.55533	5.7795e-15	Cytoplasmic	COG0504	PyrG, CTP synthase (UTP-ammonia lyase)	Nucleotide transport and metabolism].
BTH_I1213	1.53466	6.08209e-08	Unknown	COG1466	HolA, DNA polymerase III, delta subunit	DNA replication, recombination, and repair].
BTH_I2967	1.52429	4.1424e-12	Cytoplasmic	COG3522	COG3522, Uncharacterized protein conserved in bacteria	Function unknown].
BTH_I3082	1.5207	8.09052e-15		COG0690	SecE, Preprotein translocase subunit SecE	Intracellular trafficking and secretion].
BTH_I2235	1.52027	3.19192e-12	Cytoplasmic	COG0124	HisS, Histidyl-tRNA synthetase	Translation, ribosomal structure and biogenesis].
BTH_I3205	1.51695	6.09199e-13	Unknown	COG4259	COG4259, Uncharacterized protein conserved in bacteria	Function unknown].
BTH_I2037	1.51237	1.27506e-08	Cytoplasmic	COG1044	LpxD, UDP-3-O-	3-hydroxymyristoyl].
BTH_II0618	1.50988	2.0544e-06	Cytoplasmic	COG0828	RpsU, Ribosomal protein S21	Translation, ribosomal structure and biogenesis].
BTH_I1661	1.50777	3.50542e-11	Cytoplasmic	COG0228	RpsP, Ribosomal protein S16	Translation, ribosomal structure and biogenesis].
BTH_I1951	1.50679	1.55521e-09	Cytoplasmic Membrane	COG0845	AcrA, Membrane-fusion protein	Cell envelope biogenesis, outer membrane].
BTH_I1662	1.50167	1.05059e-10	Cytoplasmic	COG0806	RimM, RimM protein, required for 16S rRNA processing	Translation, ribosomal structure and biogenesis].
BTH_I1073	1.49784	2.60591e-14	Cytoplasmic Membrane	COG1008	NuoM, NADH:ubiquinone oxidoreductase subunit 4 (chain M)	Energy production and conversion].
BTH_I1866	1.49315	4.31252e-14	Cytoplasmic	COG1249	Lpd, Pyruvate/2-oxoglutarate dehydrogenase complex, dihydrolipoamide dehydrogenase (E3) component, and related enzymes	Energy production and conversion].
BTH_I2445	1.48749	2.81052e-10	Cytoplasmic Membrane	COG0845	AcrA, Membrane-fusion protein	Cell envelope biogenesis, outer membrane].
BTH_II2243	1.4774	2.89014e-10	Cytoplasmic	COG0761	LytB, Penicillin tolerance protein	Lipid metabolism / Cell envelope biogenesis, outer membrane].
BTH_I2511	1.47702	8.50162e-11	Cytoplasmic Membrane	COG0167	PyrD, Dihydroorotate dehydrogenase	Nucleotide transport and metabolism].
BTH_I0895	1.47694	3.79665e-08	Unknown
BTH_I2964	1.4761	1.11554e-13	Cytoplasmic	COG3516	COG3516, Uncharacterized protein conserved in bacteria	Function unknown].
BTH_I1876	1.47419	4.86096e-05	Unknown	COG0822	IscU, NifU homolog involved in Fe-S cluster formation	Energy production and conversion].
BTH_I3165	1.47207	6.04334e-13	Cytoplasmic	COG0499	SAM1, S-adenosylhomocysteine hydrolase	Coenzyme metabolism].
BTH_I2962	1.47158	2.92846e-13	Extracellular	COG3157	Hcp, Hemolysin-coregulated protein (uncharacterized)	Function unknown].
BTH_I3237	1.47115	1.24083e-08	Unknown	COG0594	RnpA, RNase P protein component	Translation, ribosomal structure and biogenesis].
BTH_I2269	1.4683	1.13886e-13	Cytoplasmic	COG0488	Uup, ATPase components of ABC transporters with duplicated ATPase domains	General function prediction only].
BTH_I2118	1.46232	8.5784e-13	Cytoplasmic	COG0544	Tig, FKBP-type peptidyl-prolyl cis-trans isomerase (trigger factor)	Posttranslational modification, protein turnover, chaperones].
BTH_I1478	1.44556	2.02341e-14	Cytoplasmic	COG0463	WcaA, Glycosyltransferases involved in cell wall biogenesis	Cell envelope biogenesis, outer membrane].
BTH_I2198	1.44417	4.40942e-10	Cytoplasmic	COG0460	ThrA, Homoserine dehydrogenase	Amino acid transport and metabolism].
BTH_I1861	1.44208	2.04621e-08	Cytoplasmic	COG0190	FolD, 5,10-methylene-tetrahydrofolate dehydrogenase/Methenyl tetrahydrofolate cyclohydrolase	Coenzyme metabolism].
BTH_II0663	1.44131	2.1993e-13	Cytoplasmic Membrane	COG0479	FrdB, Succinate dehydrogenase/fumarate reductase, Fe-S protein subunit	Energy production and conversion].
BTH_I3207	1.44031	2.4795e-08	Cytoplasmic	COG0596	MhpC, Predicted hydrolases or acyltransferases (alpha/beta hydrolase superfamily)	General function prediction only].
BTH_I0733	1.43823	4.65446e-10	Unknown
BTH_I2189	1.43779	3.28535e-08	Cytoplasmic	COG0726	CDA1, Predicted xylanase/chitin deacetylase	Carbohydrate transport and metabolism].
BTH_I2963	1.4341	2.2454e-13	Cytoplasmic	COG3517	COG3517, Uncharacterized protein conserved in bacteria	Function unknown].
BTH_II0686	1.43014	1.90263e-09	Cytoplasmic	COG0034	PurF, Glutamine phosphoribosylpyrophosphate amidotransferase	Nucleotide transport and metabolism].
BTH_I2241	1.42765	5.06743e-09	Unknown	COG0330	HflC, Membrane protease subunits, stomatin/prohibitin homologs	Posttranslational modification, protein turnover, chaperones].
BTH_I2557	1.40917	2.14377e-13	Cytoplasmic Membrane	COG1217	TypA, Predicted membrane GTPase involved in stress response	Signal transduction mechanisms].
BTH_I2217	1.39968	6.49949e-12	Cytoplasmic	COG1158	Rho, Transcription termination factor	Transcription].
BTH_I2960	1.39731	9.72718e-12	Cytoplasmic	COG3519	COG3519, Uncharacterized protein conserved in bacteria	Function unknown].
BTH_I2035	1.39157	3.10187e-12	Outer Membrane	COG4775	COG4775, Outer membrane protein/protective antigen OMA87	Cell envelope biogenesis, outer membrane].
BTH_I2190	1.38545	5.66852e-10	Cytoplasmic	COG0451	WcaG, Nucleoside-diphosphate-sugar epimerases	Cell envelope biogenesis, outer membrane / Carbohydrate transport and metabolism].
BTH_I1212	1.38014	9.16152e-08	Unknown	COG2980	RlpB, Rare lipoprotein B	Cell envelope biogenesis, outer membrane].
BTH_I2036	1.37527	1.23157e-06	Periplasmic	COG2825	HlpA, Outer membrane protein	Cell envelope biogenesis, outer membrane].
BTH_I2553	1.37515	0.000124237	Cytoplasmic	COG1485	COG1485, Predicted ATPase	General function prediction only].
BTH_I3204	1.3685	1.73476e-07	Unknown	COG4380	COG4380, Uncharacterized protein conserved in bacteria	Function unknown].
BTH_II2145	1.36227	2.07941e-10	Cytoplasmic Membrane	COG0744	MrcB, Membrane carboxypeptidase (penicillin-binding protein)	Cell envelope biogenesis, outer membrane].
BTH_I0607	1.36025	1.43097e-07	Cytoplasmic	COG0513	SrmB, Superfamily II DNA and RNA helicases	DNA replication, recombination, and repair / Transcription / Translation, ribosomal structure and biogenesis].
BTH_I3111	1.35825	5.91125e-09	Cytoplasmic	COG0461	PyrE, Orotate phosphoribosyltransferase	Nucleotide transport and metabolism].
BTH_I0577	1.35644	1.78966e-07	Cytoplasmic	COG1995	PdxA, Pyridoxal phosphate biosynthesis protein	Coenzyme metabolism].
BTH_I0381	1.35572	5.8364e-05	Cytoplasmic	COG0115	IlvE, Branched-chain amino acid aminotransferase/4-amino-4-deoxychorismate lyase	Amino acid transport and metabolism / Coenzyme metabolism].
BTH_I3239	1.35411	1.10443e-09	Cytoplasmic	COG0593	DnaA, ATPase involved in DNA replication initiation	DNA replication, recombination, and repair].
BTH_I1306	1.35154	8.66362e-08	Cytoplasmic	COG0576	GrpE, Molecular chaperone GrpE (heat shock protein)	Posttranslational modification, protein turnover, chaperones].
BTH_I3312	1.35096	6.24969e-12	Cytoplasmic Membrane	COG0711	AtpF, F0F1-type ATP synthase, subunit b	Energy production and conversion].
BTH_I1208	1.34535	4.10789e-07	Cytoplasmic	COG0289	DapB, Dihydrodipicolinate reductase	Amino acid transport and metabolism].
BTH_II0662	1.33954	2.94836e-13	Cytoplasmic Membrane	COG1053	SdhA, Succinate dehydrogenase/fumarate reductase, flavoprotein subunit	Energy production and conversion].
BTH_I1458	1.33671	1.41713e-14	Cytoplasmic	COG0459	GroL, Chaperonin GroEL (HSP60 family)	Posttranslational modification, protein turnover, chaperones].
BTH_I2560	1.33537	5.8437e-09	Cytoplasmic Membrane	COG1566	EmrA, Multidrug resistance efflux pump	Defense mechanisms].
BTH_I1162	1.32312	2.01926e-11	Cytoplasmic	COG0439	AccC, Biotin carboxylase	Lipid metabolism].
BTH_I3253	1.31917	5.53024e-11	Cytoplasmic	COG1003	GcvP, Glycine cleavage system protein P (pyridoxal-binding), C-terminal domain	Amino acid transport and metabolism].
BTH_II2372	1.31493	4.91243e-11	Cytoplasmic	COG1475	Spo0J, Predicted transcriptional regulators	Transcription].
BTH_I0664	1.31369	4.34576e-09		COG0469	PykF, Pyruvate kinase	Carbohydrate transport and metabolism].
BTH_I1907	1.30632	3.92789e-11	Unknown	COG3317	NlpB, Uncharacterized lipoprotein	Cell envelope biogenesis, outer membrane].
BTH_I2768	1.30454	3.0523e-08	Cytoplasmic	COG0745	OmpR, Response regulators consisting of a CheY-like receiver domain and a winged-helix DNA-binding domain	Signal transduction mechanisms / Transcription].
BTH_I0645	1.30429	1.77406e-09	Cytoplasmic
BTH_I1718	1.30329	8.68538e-08	Cytoplasmic	COG0331	FabD, (acyl-carrier-protein) S-malonyltransferase	Lipid metabolism].
BTH_I2567	1.30151	8.86314e-09	Cytoplasmic	COG1187	RsuA, 16S rRNA uridine-516 pseudouridylate synthase and related pseudouridylate synthases	Translation, ribosomal structure and biogenesis].
BTH_II0665	1.30026	1.46181e-10	Cytoplasmic	COG0372	GltA, Citrate synthase	Energy production and conversion].
BTH_I2772	1.29686	1.81817e-08	Cytoplasmic Membrane	COG0573	PstC, ABC-type phosphate transport system, permease component	Inorganic ion transport and metabolism].
BTH_I0550	1.28777	9.52563e-10	Cytoplasmic	COG0247	GlpC, Fe-S oxidoreductase	Energy production and conversion].
BTH_II0661	1.28681	1.92563e-09	Cytoplasmic Membrane	COG2142	SdhD, Succinate dehydrogenase, hydrophobic anchor subunit	Energy production and conversion].
BTH_I1634	1.28121	3.2869e-08	Cytoplasmic	COG1932	SerC, Phosphoserine aminotransferase	Coenzyme metabolism / Amino acid transport and metabolism].
BTH_II0664	1.28048	2.05454e-08	Unknown	COG2938	COG2938, Uncharacterized conserved protein	Function unknown].
BTH_I1820	1.27797	7.62626e-09	Unknown	COG2986	HutH, Histidine ammonia-lyase	Amino acid transport and metabolism].
BTH_I0025	1.27647	1.60377e-08	Cytoplasmic Membrane	COG1346	LrgB, Putative effector of murein hydrolase	Cell envelope biogenesis, outer membrane].
BTH_I1633	1.27273	1.08536e-10	Unknown
BTH_I2443	1.26587	1.4808e-08	Outer Membrane	COG1538	TolC, Outer membrane protein	Cell envelope biogenesis, outer membrane / Intracellular trafficking and secretion].
BTH_I0459	1.26516	5.26253e-08	Cytoplasmic	COG0119	LeuA, Isopropylmalate/homocitrate/citramalate synthases	Amino acid transport and metabolism].
BTH_I0560	1.26324	1.15775e-10	Cytoplasmic	COG0173	AspS, Aspartyl-tRNA synthetase	Translation, ribosomal structure and biogenesis].
BTH_I1902	1.25769	0.000132084	Cytoplasmic	COG0009	SUA5, Putative translation factor (SUA5)	Translation, ribosomal structure and biogenesis].
BTH_I1883	1.25768	2.64549e-10	Cytoplasmic	COG1190	LysU, Lysyl-tRNA synthetase (class II)	Translation, ribosomal structure and biogenesis].
BTH_II0615	1.253	0.000483097	Cytoplasmic	COG1469	COG1469, Uncharacterized conserved protein	Function unknown].
BTH_I0241	1.25214	0.00118089	Periplasmic	COG1558	FlgC, Flagellar basal body rod protein	Cell motility and secretion].
BTH_I0950	1.24504	8.00115e-06	Cytoplasmic	COG0251	TdcF, Putative translation initiation inhibitor, yjgF family	Translation, ribosomal structure and biogenesis].
BTH_I1643	1.24448	0.000154934	Unknown	COG2870	RfaE, ADP-heptose synthase, bifunctional sugar kinase/adenylyltransferase	Cell envelope biogenesis, outer membrane].
BTH_I1314	1.2419	1.35327e-08	Cytoplasmic	COG0617	PcnB, tRNA nucleotidyltransferase/poly(A) polymerase	Translation, ribosomal structure and biogenesis].
BTH_II2148	1.24011	2.71912e-11	Cytoplasmic Membrane	COG1271	CydA, Cytochrome bd-type quinol oxidase, subunit 1	Energy production and conversion].
BTH_I1045	1.23907	3.00008e-09	Cytoplasmic	COG0028	IlvB, Thiamine pyrophosphate-requiring enzymes	acetolactate synthase, pyruvate dehydrogenase (cytochrome), glyoxylate carboligase, phosphonopyruvate decarboxylase]	Amino acid transport and metabolism / Coenzyme metabolism].
BTH_I2672	1.23838	6.80393e-06	Cytoplasmic	COG3007	COG3007, Uncharacterized paraquat-inducible protein B	Function unknown].
BTH_I1128	1.23671	3.97516e-08	Cytoplasmic	COG1364	ArgJ, N-acetylglutamate synthase (N-acetylornithine aminotransferase)	Amino acid transport and metabolism].
BTH_I2028	1.23547	2.91709e-09	Cytoplasmic	COG0264	Tsf, Translation elongation factor Ts	Translation, ribosomal structure and biogenesis].
BTH_I1939	1.23491	5.92898e-07	Periplasmic	COG0652	PpiB, Peptidyl-prolyl cis-trans isomerase (rotamase) - cyclophilin family	Posttranslational modification, protein turnover, chaperones].
BTH_II0005	1.23295	1.39373e-10	Cytoplasmic	COG0156	BioF, 7-keto-8-aminopelargonate synthetase and related enzymes	Coenzyme metabolism].
BTH_I1250	1.22975	2.80121e-08	Cytoplasmic	COG0138	PurH, AICAR transformylase/IMP cyclohydrolase PurH (only IMP cyclohydrolase domain in Aful)	Nucleotide transport and metabolism].
BTH_II1227	1.22884	5.5677e-05	Cytoplasmic	COG3916	LasI, N-acyl-L-homoserine lactone synthetase	Signal transduction mechanisms / Secondary metabolites biosynthesis, transport, and catabolism].
BTH_I0660	1.22823	4.08692e-09	Cytoplasmic	COG0115	IlvE, Branched-chain amino acid aminotransferase/4-amino-4-deoxychorismate lyase	Amino acid transport and metabolism / Coenzyme metabolism].
BTH_I2563	1.22486	3.7743e-07		COG0858	RbfA, Ribosome-binding factor A	Translation, ribosomal structure and biogenesis].
BTH_I2444	1.22392	5.22995e-10	Cytoplasmic Membrane	COG0841	AcrB, Cation/multidrug efflux pump	Defense mechanisms].
BTH_I1072	1.22129	1.87739e-09	Cytoplasmic Membrane	COG1009	NuoL, NADH:ubiquinone oxidoreductase subunit 5 (chain L)/Multisubunit Na+/H+ antiporter, MnhA subunit	Energy production and conversion / Inorganic ion transport and metabolism].
BTH_I2517	1.21764	0.000447621	Periplasmic	COG3023	AmpD, Negative regulator of beta-lactamase expression	Defense mechanisms].
BTH_I2782	1.21671	8.0779e-05	Cytoplasmic Membrane	COG1280	RhtB, Putative threonine efflux protein	Amino acid transport and metabolism].
BTH_I1632	1.21669	2.71244e-09	Cytoplasmic	COG0188	GyrA, Type IIA topoisomerase (DNA gyrase/topo II, topoisomerase IV), A subunit	DNA replication, recombination, and repair].
BTH_I1055	1.21548	1.13465e-07		COG0184	RpsO, Ribosomal protein S15P/S13E	Translation, ribosomal structure and biogenesis].
BTH_I2564	1.21357	2.3679e-09	Cytoplasmic	COG0532	InfB, Translation initiation factor 2 (IF-2; GTPase)	Translation, ribosomal structure and biogenesis].
BTH_I0967	1.21311	3.01224e-05	Periplasmic	COG2863	COG2863, Cytochrome c553	Energy production and conversion].
BTH_I1719	1.21046	5.37424e-06	Cytoplasmic	COG1028	FabG, Dehydrogenases with different specificities (related to short-chain alcohol dehydrogenases)	Secondary metabolites biosynthesis, transport, and catabolism / General function prediction only].
BTH_I1013	1.20703	4.34576e-07	Cytoplasmic	COG0408	HemF, Coproporphyrinogen III oxidase	Coenzyme metabolism].
BTH_I1313	1.20702	2.85974e-06	Cytoplasmic	COG0801	FolK, 7,8-dihydro-6-hydroxymethylpterin-pyrophosphokinase	Coenzyme metabolism].
BTH_I1125	1.20477	6.87556e-09	Cytoplasmic	COG0774	LpxC, UDP-3-O-acyl-N-acetylglucosamine deacetylase	Cell envelope biogenesis, outer membrane].
BTH_I1507	1.20194	0.000255493	Cytoplasmic	COG2518	Pcm, Protein-L-isoaspartate carboxylmethyltransferase	Posttranslational modification, protein turnover, chaperones].
BTH_II1720	1.20099	4.07804e-08	Outer Membrane	COG3203	OmpC, Outer membrane protein (porin)	Cell envelope biogenesis, outer membrane].
BTH_I1153	1.19724	4.83525e-08	Cytoplasmic	COG0209	NrdA, Ribonucleotide reductase, alpha subunit	Nucleotide transport and metabolism].
BTH_I2038	1.19713	3.9025e-07	Cytoplasmic	COG0764	FabA, 3-hydroxymyristoyl/3-hydroxydecanoyl-(acyl carrier protein) dehydratases	Lipid metabolism].
BTH_I1865	1.19691	2.86509e-09	Cytoplasmic	COG0508	AceF, Pyruvate/2-oxoglutarate dehydrogenase complex, dihydrolipoamide acyltransferase (E2) component, and related enzymes	Energy production and conversion].
BTH_I0004	1.19572	2.67807e-07	Cytoplasmic	COG0776	HimA, Bacterial nucleoid DNA-binding protein	DNA replication, recombination, and repair].
BTH_I3163	1.19441	1.34994e-07	Cytoplasmic	COG0685	MetF, 5,10-methylenetetrahydrofolate reductase	Amino acid transport and metabolism].
BTH_I1982	1.19265	2.9545e-07	Unknown	COG0791	Spr, Cell wall-associated hydrolases (invasion-associated proteins)	Cell envelope biogenesis, outer membrane].
BTH_II0654	1.18896	4.06282e-09	Cytoplasmic	COG1048	AcnA, Aconitase A	Energy production and conversion].
BTH_I1317	1.18771	3.96473e-08	Cytoplasmic	COG0150	PurM, Phosphoribosylaminoimidazole (AIR) synthetase	Nucleotide transport and metabolism].
BTH_I2245	1.18715	1.05397e-08	Cytoplasmic	COG0104	PurA, Adenylosuccinate synthase	Nucleotide transport and metabolism].
BTH_I1945	1.18661	1.03356e-08	Cytoplasmic	COG0527	LysC, Aspartokinases	Amino acid transport and metabolism].
BTH_I2775	1.18494	1.09334e-07	Cytoplasmic	COG0294	FolP, Dihydropteroate synthase and related enzymes	Coenzyme metabolism].
BTH_I2674	1.17882	2.41099e-06	Cytoplasmic	COG2197	CitB, Response regulator containing a CheY-like receiver domain and an HTH DNA-binding domain	Signal transduction mechanisms / Transcription].
BTH_I2239	1.17815	2.05274e-06	Cytoplasmic	COG1923	Hfq, Uncharacterized host factor I protein	General function prediction only].
BTH_I0559	1.17654	7.87703e-05	Cytoplasmic Membrane	COG2928	COG2928, Uncharacterized conserved protein	Function unknown].
BTH_I0860	1.17241	0.000623586	Unknown	COG0717	Dcd, Deoxycytidine deaminase	Nucleotide transport and metabolism].
BTH_I0783	1.17182	4.71267e-05	Cytoplasmic	COG0761	LytB, Penicillin tolerance protein	Lipid metabolism / Cell envelope biogenesis, outer membrane].
BTH_I1721	1.16859	7.58346e-08	Cytoplasmic	COG0304	FabB, 3-oxoacyl-(acyl-carrier-protein) synthase	Lipid metabolism / Secondary metabolites biosynthesis, transport, and catabolism].
BTH_I1783	1.16704	8.68094e-08	Periplasmic	COG0834	HisJ, ABC-type amino acid transport/signal transduction systems, periplasmic component/domain	Amino acid transport and metabolism / Signal transduction mechanisms].
BTH_I2959	1.16612	3.42723e-06	Unknown	COG3520	COG3520, Uncharacterized protein conserved in bacteria	Function unknown].
BTH_I1934	1.16244	1.54201e-08	Cytoplasmic	COG0483	SuhB, Archaeal fructose-1,6-bisphosphatase and related enzymes of inositol monophosphatase family	Carbohydrate transport and metabolism].
BTH_I2591	1.16184	2.36846e-07		COG0016	PheS, Phenylalanyl-tRNA synthetase alpha subunit	Translation, ribosomal structure and biogenesis].
BTH_II1072	1.16104	2.14701e-07	Cytoplasmic Membrane	COG2303	BetA, Choline dehydrogenase and related flavoproteins	Amino acid transport and metabolism].
BTH_II0816	1.1572	3.84323e-08	Extracellular	COG3227	LasB, Zinc metalloprotease (elastase)	Amino acid transport and metabolism].
BTH_I2414	1.15427	0.000221472	Cytoplasmic	COG0299	PurN, Folate-dependent phosphoribosylglycinamide formyltransferase PurN	Nucleotide transport and metabolism].
BTH_I2911	1.14722	7.74082e-08	Cytoplasmic	COG0547	TrpD, Anthranilate phosphoribosyltransferase	Amino acid transport and metabolism].
BTH_I2793	1.1465	1.29662e-10	Cytoplasmic Membrane	COG2814	AraJ, Arabinose efflux permease	Carbohydrate transport and metabolism].
BTH_I0981	1.14589	8.0575e-09	Cytoplasmic	COG0513	SrmB, Superfamily II DNA and RNA helicases	DNA replication, recombination, and repair / Transcription / Translation, ribosomal structure and biogenesis].
BTH_I0739	1.14562	5.8657e-07	Cytoplasmic	COG0563	Adk, Adenylate kinase and related kinases	Nucleotide transport and metabolism].
BTH_I1379	1.1439	9.99392e-09		COG0112	GlyA, Glycine/serine hydroxymethyltransferase	Amino acid transport and metabolism].
BTH_I0983	1.14308	3.73392e-07	Cytoplasmic	COG1054	COG1054, Predicted sulfurtransferase	General function prediction only].
BTH_I1056	1.1424	1.85521e-09	Cytoplasmic	COG1185	Pnp, Polyribonucleotide nucleotidyltransferase (polynucleotide phosphorylase)	Translation, ribosomal structure and biogenesis].
BTH_I1550	1.14017	2.71509e-07	Cytoplasmic	COG0837	Glk, Glucokinase	Carbohydrate transport and metabolism].
BTH_I2199	1.13886	2.60864e-06	Cytoplasmic	COG0498	ThrC, Threonine synthase	Amino acid transport and metabolism].
BTH_I0431	1.13687	2.87833e-05	Cytoplasmic Membrane
BTH_II0658	1.13377	1.21736e-07	Unknown	COG0039	Mdh, Malate/lactate dehydrogenases	Energy production and conversion].
BTH_II2359	1.13012	6.46314e-07	Cytoplasmic Membrane	COG1657	SqhC, Squalene cyclase	Lipid metabolism].
BTH_I2191	1.12807	0.000235333	Cytoplasmic	COG0223	Fmt, Methionyl-tRNA formyltransferase	Translation, ribosomal structure and biogenesis].
BTH_I2056	1.12607	4.48284e-08	Cytoplasmic	COG0516	GuaB, IMP dehydrogenase/GMP reductase	Nucleotide transport and metabolism].
BTH_I1531	1.12498	1.07257e-08		COG0108	RibB, 3,4-dihydroxy-2-butanone 4-phosphate synthase	Coenzyme metabolism].
BTH_II0614	1.12315	2.42724e-08	Cytoplasmic	COG1154	Dxs, Deoxyxylulose-5-phosphate synthase	Coenzyme metabolism / Lipid metabolism].
BTH_I0587	1.12136	9.09857e-06	Cytoplasmic Membrane	COG4535	CorC, Putative Mg2+ and Co2+ transporter CorC	Inorganic ion transport and metabolism].
BTH_I1240	1.1125	3.92993e-09		COG0162	TyrS, Tyrosyl-tRNA synthetase	Translation, ribosomal structure and biogenesis].
BTH_I0977	1.11199	0.0015574	Unknown	COG3187	HslJ, Heat shock protein	Posttranslational modification, protein turnover, chaperones].
BTH_I1068	1.11006	6.76444e-09	Cytoplasmic Membrane	COG1005	NuoH, NADH:ubiquinone oxidoreductase subunit 1 (chain H)	Energy production and conversion].
BTH_I1565	1.10298	1.98897e-06	Cytoplasmic	COG0172	SerS, Seryl-tRNA synthetase	Translation, ribosomal structure and biogenesis].
BTH_I0242	1.10283	3.15568e-05	Extracellular	COG1843	FlgD, Flagellar hook capping protein	Cell motility and secretion].
BTH_I0256	1.10032	0.000961804	Unknown
BTH_I1058	1.09908	0.00020023	Cytoplasmic	COG0149	TpiA, Triosephosphate isomerase	Carbohydrate transport and metabolism].
BTH_I3023	1.09906	3.16837e-07	Cytoplasmic	COG0337	AroB, 3-dehydroquinate synthetase	Amino acid transport and metabolism].
BTH_I0566	1.09877	1.20515e-06	Cytoplasmic	COG0183	PaaJ, Acetyl-CoA acetyltransferase	Lipid metabolism].
BTH_I3110	1.09609	3.91899e-08	Cytoplasmic	COG0281	SfcA, Malic enzyme	Energy production and conversion].
BTH_I1513	1.0932	3.20152e-05	Cytoplasmic	COG0220	COG0220, Predicted S-adenosylmethionine-dependent methyltransferase	General function prediction only].
BTH_II0708	1.09252	0.00014676	Cytoplasmic Membrane	COG0437	HybA, Fe-S-cluster-containing hydrogenase components 1	Energy production and conversion].
BTH_I0576	1.08946	1.3943e-05	Periplasmic	COG0760	SurA, Parvulin-like peptidyl-prolyl isomerase	Posttranslational modification, protein turnover, chaperones].
BTH_I3314	1.08901	1.7637e-08	Cytoplasmic Membrane	COG0356	AtpB, F0F1-type ATP synthase, subunit a	Energy production and conversion].
BTH_I1612	1.08758	0.00013089	Cytoplasmic	COG1816	Add, Adenosine deaminase	Nucleotide transport and metabolism].
BTH_I1225	1.08625	2.22351e-08	Periplasmic	COG0834	HisJ, ABC-type amino acid transport/signal transduction systems, periplasmic component/domain	Amino acid transport and metabolism / Signal transduction mechanisms].
BTH_II1226	1.08539	2.82808e-06	Cytoplasmic	COG1020	EntF, Non-ribosomal peptide synthetase modules and related proteins	Secondary metabolites biosynthesis, transport, and catabolism].
BTH_II1909	1.08514	0.00113652	Unknown	COG4032	COG4032, Predicted thiamine-pyrophosphate-binding protein	General function prediction only].
BTH_I1195	1.08402	1.6191e-07	Cytoplasmic	COG0021	TktA, Transketolase	Carbohydrate transport and metabolism].
BTH_II0023	1.08387	6.65045e-05	Cytoplasmic	COG2375	ViuB, Siderophore-interacting protein	Inorganic ion transport and metabolism].
BTH_I1937	1.08191	1.50754e-05	Cytoplasmic	COG2908	COG2908, Uncharacterized protein conserved in bacteria	Function unknown].
BTH_I1477	1.08083	8.08926e-07	Unknown	COG1216	COG1216, Predicted glycosyltransferases	General function prediction only].
BTH_I3081	1.0772	1.17736e-05	Cytoplasmic	COG0250	NusG, Transcription antiterminator	Transcription].
BTH_I2029	1.07509	1.87533e-07		COG0528	PyrH, Uridylate kinase	Nucleotide transport and metabolism].
BTH_I1485	1.07504	4.86922e-05	Cytoplasmic	COG1087	GalE, UDP-glucose 4-epimerase	Cell envelope biogenesis, outer membrane].
BTH_I2050	1.07341	3.55503e-05	Cytoplasmic	COG2867	COG2867, Oligoketide cyclase/lipid transport protein	Lipid metabolism].
BTH_I2565	1.07045	6.07039e-08	Cytoplasmic	COG0195	NusA, Transcription elongation factor	Transcription].
BTH_I0565	1.068	1.28445e-08	Cytoplasmic	COG1250	FadB, 3-hydroxyacyl-CoA dehydrogenase	Lipid metabolism].
BTH_I0861	1.06654	1.01495e-07	Cytoplasmic	COG1982	LdcC, Arginine/lysine/ornithine decarboxylases	Amino acid transport and metabolism].
BTH_I2920	1.0647	1.31038e-07	Cytoplasmic	COG0012	COG0012, Predicted GTPase, probable translation factor	Translation, ribosomal structure and biogenesis].
BTH_I3300	1.06453	5.68489e-08	Periplasmic	COG0683	LivK, ABC-type branched-chain amino acid transport systems, periplasmic component	Amino acid transport and metabolism].
BTH_I3241	1.0614	5.39926e-07		COG0187	GyrB, Type IIA topoisomerase (DNA gyrase/topo II, topoisomerase IV), B subunit	DNA replication, recombination, and repair].
BTH_I0970	1.05989	0.000213908	Cytoplasmic	COG0177	Nth, Predicted EndoIII-related endonuclease	DNA replication, recombination, and repair].
BTH_I2608	1.05757	2.29858e-05	Cytoplasmic	COG1788	AtoD, Acyl CoA:acetate/3-ketoacid CoA transferase, alpha subunit	Lipid metabolism].
BTH_I0634	1.05482	3.2939e-07	Unknown	COG3915	COG3915, Uncharacterized protein conserved in bacteria	Function unknown].
BTH_I1465	1.05292	2.81953e-05	Cytoplasmic	COG0540	PyrB, Aspartate carbamoyltransferase, catalytic chain	Nucleotide transport and metabolism].
BTH_I2218	1.05194	9.20918e-06	Cytoplasmic	COG3118	COG3118, Thioredoxin domain-containing protein	Posttranslational modification, protein turnover, chaperones].
BTH_I2223	1.05107	7.13398e-08	Unknown	COG0496	SurE, Predicted acid phosphatase	General function prediction only].
BTH_II2371	1.05004	3.1654e-07	Cytoplasmic	COG1192	Soj, ATPases involved in chromosome partitioning	Cell division and chromosome partitioning].
BTH_I0744	1.04854	4.09373e-07	Periplasmic	COG0605	SodA, Superoxide dismutase	Inorganic ion transport and metabolism].
BTH_I1323	1.04792	0.000407404	Cytoplasmic Membrane	COG0121	COG0121, Predicted glutamine amidotransferase	General function prediction only].
BTH_I1062	1.04699	1.14514e-07	Cytoplasmic Membrane	COG0377	NuoB, NADH:ubiquinone oxidoreductase 20 kD subunit and related Fe-S oxidoreductases	Energy production and conversion].
BTH_I1316	1.04608	1.9819e-06	Cytoplasmic	COG0593	DnaA, ATPase involved in DNA replication initiation	DNA replication, recombination, and repair].
BTH_I2016	1.04406	1.72545e-07		COG2171	DapD, Tetrahydrodipicolinate N-succinyltransferase	Amino acid transport and metabolism].
BTH_I2043	1.04049	0.00104744	Cytoplasmic	COG1806	COG1806, Uncharacterized protein conserved in bacteria	Function unknown].
BTH_I2965	1.0387	1.0312e-06	Unknown
BTH_I0487	1.03683	8.33818e-06	Cytoplasmic	COG1137	YhbG, ABC-type (unclassified) transport system, ATPase component	General function prediction only].
BTH_I2665	1.03225	1.35193e-07	Cytoplasmic	COG0008	GlnS, Glutamyl- and glutaminyl-tRNA synthetases	Translation, ribosomal structure and biogenesis].
BTH_II1598	1.03178	4.47747e-07	Periplasmic	COG0683	LivK, ABC-type branched-chain amino acid transport systems, periplasmic component	Amino acid transport and metabolism].
BTH_II2108	1.02766	0.00279782	Cytoplasmic	COG0583	LysR, Transcriptional regulator	Transcription].
BTH_I0545	1.0275	0.00112279	Unknown	COG1737	RpiR, Transcriptional regulators	Transcription].
BTH_I1878	1.02581	0.00707205	Cytoplasmic	COG1076	DjlA, DnaJ-domain-containing proteins 1	Posttranslational modification, protein turnover, chaperones].
BTH_I1476	1.02574	1.19676e-05	Cytoplasmic	COG0451	WcaG, Nucleoside-diphosphate-sugar epimerases	Cell envelope biogenesis, outer membrane / Carbohydrate transport and metabolism].
BTH_I3179	1.02553	0.00215684	Cytoplasmic	COG1352	CheR, Methylase of chemotaxis methyl-accepting proteins	Cell motility and secretion / Signal transduction mechanisms].
BTH_II0765	1.02269	0.00681192	Cytoplasmic Membrane	COG0642	BaeS, Signal transduction histidine kinase	Signal transduction mechanisms].
BTH_I1717	1.02132	1.4444e-05	Cytoplasmic	COG0332	FabH, 3-oxoacyl-	acyl-carrier-protein].
BTH_II0682	1.02078	3.04767e-05	Cytoplasmic	COG0777	AccD, Acetyl-CoA carboxylase beta subunit	Lipid metabolism].
BTH_I1224	1.01609	4.66275e-07	Cytoplasmic	COG0334	GdhA, Glutamate dehydrogenase/leucine dehydrogenase	Amino acid transport and metabolism].
BTH_I2619	1.0133	0.00933771	Unknown	COG0655	WrbA, Multimeric flavodoxin WrbA	General function prediction only].
BTH_I1757	1.01128	1.24548e-06	Cytoplasmic	COG0438	RfaG, Glycosyltransferase	Cell envelope biogenesis, outer membrane].
BTH_II0660	1.00926	6.0508e-07	Cytoplasmic Membrane	COG2009	SdhC, Succinate dehydrogenase/fumarate reductase, cytochrome b subunit	Energy production and conversion].
BTH_I1821	1.00841	0.000511539	Cytoplasmic	COG2188	PhnF, Transcriptional regulators	Transcription].
BTH_I2007	1.00795	0.000172468	Cytoplasmic	COG0787	Alr, Alanine racemase	Cell envelope biogenesis, outer membrane].
BTH_II1792	1.00588	8.67932e-05	Cytoplasmic Membrane	COG1136	SalX, ABC-type antimicrobial peptide transport system, ATPase component	Defense mechanisms].
BTH_I1278	1.00545	2.20785e-05	Cytoplasmic	COG0343	Tgt, Queuine/archaeosine tRNA-ribosyltransferase	Translation, ribosomal structure and biogenesis].
BTH_I3002	1.00482	3.38934e-06	Cytoplasmic Membrane	COG1463	Ttg2C, ABC-type transport system involved in resistance to organic solvents, periplasmic component	Secondary metabolites biosynthesis, transport, and catabolism].
BTH_I1106	1.00046	1.8335e-07	Cytoplasmic	COG0318	CaiC, Acyl-CoA synthetases (AMP-forming)/AMP-acid ligases II	Lipid metabolism / Secondary metabolites biosynthesis, transport, and catabolism].
BTH_I0770	1.00023	1.79639e-07	Cytoplasmic	COG0060	IleS, Isoleucyl-tRNA synthetase	Translation, ribosomal structure and biogenesis].
BTH_II0468	-1.00138	3.83888e-05	Unknown	COG1846	MarR, Transcriptional regulators	Transcription].
BTH_II0901	-1.00144	4.26076e-05	Unknown
BTH_I1028	-1.00371	1.62641e-06	Cytoplasmic Membrane
BTH_I1581	-1.00936	0.0045551
BTH_II1265	-1.01084	1.53789e-06	Cytoplasmic	COG3261	HycE, Ni,Fe-hydrogenase III large subunit	Energy production and conversion].
BTH_II1298	-1.01198	1.03531e-06	Cytoplasmic Membrane	COG0465	HflB, ATP-dependent Zn proteases	Posttranslational modification, protein turnover, chaperones].
BTH_I3015	-1.01328	1.31534e-07	Unknown	COG1943	COG1943, Transposase and inactivated derivatives	DNA replication, recombination, and repair].
BTH_I1802	-1.01502	3.09436e-06	Cytoplasmic Membrane
BTH_II2313	-1.01677	7.22566e-07	Cytoplasmic	COG0209	NrdA, Ribonucleotide reductase, alpha subunit	Nucleotide transport and metabolism].
BTH_I2275	-1.01764	2.37247e-06	Cytoplasmic Membrane	COG1914	MntH, Mn2+ and Fe2+ transporters of the NRAMP family	Inorganic ion transport and metabolism].
BTH_I1248	-1.02146	3.19212e-05	Cytoplasmic	COG0632	RuvA, Holliday junction resolvasome, DNA-binding subunit	DNA replication, recombination, and repair].
BTH_II1256	-1.02193	0.000161727	Unknown
BTH_I2478	-1.02719	2.24686e-06	Cytoplasmic Membrane	COG4208	CysW, ABC-type sulfate transport system, permease component	Inorganic ion transport and metabolism].
BTH_II1204	-1.02774	4.13665e-06	Cytoplasmic	COG0540	PyrB, Aspartate carbamoyltransferase, catalytic chain	Nucleotide transport and metabolism].
BTH_I2500	-1.03756	2.46004e-05	Cytoplasmic Membrane	COG0600	TauC, ABC-type nitrate/sulfonate/bicarbonate transport system, permease component	Inorganic ion transport and metabolism].
BTH_II2064	-1.03856	6.98166e-05	Unknown (This protein may have multiple localization sites)	COG0492	TrxB, Thioredoxin reductase	Posttranslational modification, protein turnover, chaperones].
BTH_II0447	-1.03878	1.78176e-06	Outer Membrane	COG1538	TolC, Outer membrane protein	Cell envelope biogenesis, outer membrane / Intracellular trafficking and secretion].
BTH_I2573	-1.03897	1.12791e-07	Cytoplasmic Membrane	COG1434	COG1434, Uncharacterized conserved protein	Function unknown].
BTH_I1305	-1.04306	0.00195567	Unknown
BTH_I2710	-1.04311	6.99298e-08	Cytoplasmic
BTH_II1263	-1.04556	9.97244e-07	Cytoplasmic Membrane	COG4237	HyfE, Hydrogenase 4 membrane component (E)	Energy production and conversion].
BTH_II1274	-1.04593	0.00312133	Unknown
BTH_I2711	-1.0499	8.0214e-08	Unknown
BTH_II0650	-1.05277	0.000142112	Unknown
BTH_II0425	-1.05809	2.26361e-06	Unknown	COG0711	AtpF, F0F1-type ATP synthase, subunit b	Energy production and conversion].
BTH_I0678	-1.05837	4.20167e-07	Unknown	COG3427	COG3427, Uncharacterized conserved protein	Function unknown].
BTH_II0902	-1.06105	1.80741e-05	Unknown	COG5591	COG5591, Uncharacterized conserved protein	Function unknown].
BTH_I2468	-1.06223	1.24878e-06	Cytoplasmic	COG2718	COG2718, Uncharacterized conserved protein	Function unknown].
BTH_I0627	-1.06479	4.87078e-07	Outer Membrane	COG0744	MrcB, Membrane carboxypeptidase (penicillin-binding protein)	Cell envelope biogenesis, outer membrane].
BTH_I0570	-1.06714	1.59482e-07	Cytoplasmic
BTH_II1318	-1.0674	1.06875e-05	Cytoplasmic Membrane	COG2843	PgsA, Putative enzyme of poly-gamma-glutamate biosynthesis (capsule formation)	Cell envelope biogenesis, outer membrane].
BTH_II0035	-1.0674	2.40642e-06	Cytoplasmic	COG0664	Crp, cAMP-binding proteins - catabolite gene activator and regulatory subunit of cAMP-dependent protein kinases	Signal transduction mechanisms].
BTH_II1616	-1.0736	9.56706e-07	Cytoplasmic Membrane	COG1275	TehA, Tellurite resistance protein and related permeases	Inorganic ion transport and metabolism].
BTH_II0917	-1.07457	1.17293e-06	Cytoplasmic	COG2187	COG2187, Uncharacterized protein conserved in bacteria	Function unknown].
BTH_I0676	-1.07488	0.000701391	Unknown
BTH_II1262	-1.08323	1.01385e-06	Cytoplasmic Membrane	COG0650	HyfC, Formate hydrogenlyase subunit 4	Energy production and conversion].
BTH_II1137	-1.08751	0.000188111	Unknown
BTH_II0060	-1.10095	3.64143e-07	Unknown	COG0640	ArsR, Predicted transcriptional regulators	Transcription].
BTH_II0949	-1.10116	0.00262901	Cytoplasmic	COG1024	CaiD, Enoyl-CoA hydratase/carnithine racemase	Lipid metabolism].
BTH_I1109	-1.1021	1.0081e-07	Unknown	COG2001	COG2001, Uncharacterized protein conserved in bacteria	Function unknown].
BTH_I2208	-1.10255	3.26921e-07	Unknown	COG0789	SoxR, Predicted transcriptional regulators	Transcription].
BTH_II2101	-1.10826	9.93402e-07	Unknown	COG0456	RimI, Acetyltransferases	General function prediction only].
BTH_II0928	-1.1089	5.59256e-07	Cytoplasmic	COG1071	AcoA, Pyruvate/2-oxoglutarate dehydrogenase complex, dehydrogenase (E1) component, eukaryotic type, alpha subunit	Energy production and conversion].
BTH_II0415	-1.11278	5.65359e-08	Cytoplasmic	COG1105	FruK, Fructose-1-phosphate kinase and related fructose-6-phosphate kinase (PfkB)	Carbohydrate transport and metabolism].
BTH_I2451	-1.12052	2.80879e-06	Cytoplasmic Membrane	COG4655	COG4655, Predicted membrane protein	Function unknown].
BTH_I1005	-1.12177	5.51205e-05	Unknown
BTH_I2863	-1.12244	0.00214389	Unknown
BTH_I2623	-1.12476	0.000120283	Unknown
BTH_II1521	-1.12555	0.000171749	Unknown
BTH_I1798	-1.12765	4.23982e-07	Cytoplasmic Membrane	COG3213	NnrS, Uncharacterized protein involved in response to NO	Inorganic ion transport and metabolism].
BTH_I1417	-1.12778	4.31953e-08	Cytoplasmic Membrane	COG3917	NahD, 2-hydroxychromene-2-carboxylate isomerase	Secondary metabolites biosynthesis, transport, and catabolism].
BTH_I1789	-1.13341	1.89654e-06	Cytoplasmic	COG2703	COG2703, Hemerythrin	Inorganic ion transport and metabolism].
BTH_I2461	-1.13476	0.000360367	Cytoplasmic Membrane	COG4960	CpaA, Flp pilus assembly protein, protease CpaA	Posttranslational modification, protein turnover, chaperones / Intracellular trafficking and secretion].
BTH_II0422	-1.13651	0.000122687	Cytoplasmic Membrane
BTH_II1691	-1.13951	7.92288e-05	Unknown	COG0841	AcrB, Cation/multidrug efflux pump	Defense mechanisms].
BTH_II0653	-1.14111	3.88217e-09	Unknown	COG3258	COG3258, Cytochrome c	Energy production and conversion].
BTH_I2095	-1.14178	9.97514e-06	Unknown
BTH_I0801	-1.14839	2.87079e-07	Unknown	COG0596	MhpC, Predicted hydrolases or acyltransferases (alpha/beta hydrolase superfamily)	General function prediction only].
BTH_I2528	-1.15038	5.51437e-08	Unknown	COG1309	AcrR, Transcriptional regulator	Transcription].
BTH_I2045	-1.15486	1.84236e-05	Unknown
BTH_II2065	-1.15647	1.43385e-05	Unknown
BTH_I3345	-1.15708	2.16101e-06
BTH_II1705	-1.15778	0.00172898	Unknown	COG3128	PiuC, Uncharacterized iron-regulated protein	Function unknown].
BTH_II1312	-1.15977	7.72278e-08	Cytoplasmic
BTH_I1811	-1.16134	8.84904e-08	Cytoplasmic Membrane
BTH_II0789	-1.1615	0.000892176	Unknown	COG1476	COG1476, Predicted transcriptional regulators	Transcription].
BTH_II0044	-1.16184	7.14541e-08	Cytoplasmic	COG0583	LysR, Transcriptional regulator	Transcription].
BTH_II2171	-1.16242	2.06956e-08	Unknown
BTH_I1620	-1.1664	1.25626e-08	Cytoplasmic	COG0654	UbiH, 2-polyprenyl-6-methoxyphenol hydroxylase and related FAD-dependent oxidoreductases	Coenzyme metabolism / Energy production and conversion].
BTH_I1003	-1.16778	0.00283475	Unknown
BTH_I0901	-1.17081	0.000961885	Cytoplasmic Membrane	COG3911	COG3911, Predicted ATPase	General function prediction only].
BTH_II0880	-1.17088	1.24339e-05	Cytoplasmic Membrane	COG1262	COG1262, Uncharacterized conserved protein	Function unknown].
BTH_II0924	-1.17263	6.21851e-08	Cytoplasmic	COG0071	IbpA, Molecular chaperone (small heat shock protein)	Posttranslational modification, protein turnover, chaperones].
BTH_II1291	-1.17607	1.78977e-06	Cytoplasmic Membrane	COG1566	EmrA, Multidrug resistance efflux pump	Defense mechanisms].
BTH_I1624	-1.18716	1.91543e-06	Cytoplasmic	COG1905	NuoE, NADH:ubiquinone oxidoreductase 24 kD subunit	Energy production and conversion].
BTH_I2865	-1.18828	4.7852e-08	Cytoplasmic	COG1414	IclR, Transcriptional regulator	Transcription].
BTH_I2329	-1.18926	2.24607e-06	Cytoplasmic	COG2376	DAK1, Dihydroxyacetone kinase	Carbohydrate transport and metabolism].
BTH_II2167	-1.19101	3.55815e-09	Cytoplasmic	COG4461	LprI, Uncharacterized protein conserved in bacteria, putative lipoprotein	Function unknown].
BTH_I2133	-1.19137	2.28526e-07	Unknown	COG0063	COG0063, Predicted sugar kinase	Carbohydrate transport and metabolism].
BTH_II0101	-1.19513	1.9772e-07	Unknown
BTH_I2810	-1.19655	3.80284e-08	Cytoplasmic	COG0071	IbpA, Molecular chaperone (small heat shock protein)	Posttranslational modification, protein turnover, chaperones].
BTH_II2316	-1.20044	1.2749e-09	Cytoplasmic Membrane	COG0659	SUL1, Sulfate permease and related transporters (MFS superfamily)	Inorganic ion transport and metabolism].
BTH_I0751	-1.20214	2.84458e-09	Cytoplasmic	COG2200	Rtn, FOG: EAL domain	Signal transduction mechanisms].
BTH_II0421	-1.20252	2.49905e-06	Unknown
BTH_I0906	-1.20382	0.00264566	Unknown
BTH_II0934	-1.20563	4.97201e-06	Unknown
BTH_I1710	-1.20604	0.000830065	Unknown	COG2146	{NirD}, Ferredoxin subunits of nitrite reductase and ring-hydroxylating dioxygenases	Inorganic ion transport and metabolism / General function prediction only].
BTH_II1299	-1.20789	2.96837e-08	Cytoplasmic Membrane	COG0705	GlpG, Uncharacterized membrane protein (homolog of Drosophila rhomboid)	General function prediction only].
BTH_II1601	-1.20804	0.000200301	Unknown	COG3254	COG3254, Uncharacterized conserved protein	Function unknown].
BTH_I2639	-1.20886	2.1405e-06	Cytoplasmic
BTH_I1807	-1.20931	1.82174e-06	Cytoplasmic	COG4273	COG4273, Uncharacterized conserved protein	Function unknown].
BTH_I1566	-1.21243	6.33995e-05
BTH_I0213	-1.21433	3.30482e-09	Unknown	COG3568	ElsH, Metal-dependent hydrolase	General function prediction only].
BTH_II0931	-1.21515	3.49689e-05	Unknown
BTH_I2978	-1.21579	1.03682e-08	Cytoplasmic	COG0327	COG0327, Uncharacterized conserved protein	Function unknown].
BTH_II0954	-1.21924	1.3425e-08	Extracellular
BTH_II1569	-1.22118	8.74377e-07	Cytoplasmic	COG0589	UspA, Universal stress protein UspA and related nucleotide-binding proteins	Signal transduction mechanisms].
BTH_I1681	-1.22212	6.30504e-10	Unknown	COG3087	FtsN, Cell division protein	Cell division and chromosome partitioning].
BTH_II1310	-1.22267	2.95085e-06	Cytoplasmic Membrane
BTH_II1316	-1.22274	0.000353344	Unknown
BTH_II0414	-1.22527	2.07773e-09	Cytoplasmic	COG2823	OsmY, Predicted periplasmic or secreted lipoprotein	General function prediction only].
BTH_I2330	-1.23497	1.94643e-05	Unknown	COG4638	HcaE, Phenylpropionate dioxygenase and related ring-hydroxylating dioxygenases, large terminal subunit	Inorganic ion transport and metabolism / General function prediction only].
BTH_II1314	-1.23783	6.52766e-08	Cytoplasmic	COG1690	RtcB, Uncharacterized conserved protein	Function unknown].
BTH_II1812	-1.24217	6.13009e-07	Unknown
BTH_I2402	-1.24422	3.66179e-10	Periplasmic	COG3979	COG3979, Uncharacterized protein contain chitin-binding domain type 3	General function prediction only].
BTH_II0207	-1.24698	2.63698e-07	Cytoplasmic	COG2813	RsmC, 16S RNA G1207 methylase RsmC	Translation, ribosomal structure and biogenesis].
BTH_I1690	-1.24875	0.000139087	Cytoplasmic Membrane	COG4392	COG4392, Predicted membrane protein	Function unknown].
BTH_II2222	-1.25039	0.000114057	Unknown
BTH_I0794	-1.25477	4.43817e-06	Cytoplasmic Membrane
BTH_II0705	-1.25869	2.38621e-07	Cytoplasmic	COG3608	COG3608, Predicted deacylase	General function prediction only].
BTH_I0513	-1.26139	8.78934e-09	Cytoplasmic	COG1716	COG1716, FOG: FHA domain	Signal transduction mechanisms].
BTH_II0531	-1.26248	2.79316e-06	Unknown	COG4575	ElaB, Uncharacterized conserved protein	Function unknown].
BTH_I0217	-1.27472	5.86529e-12	Cytoplasmic	COG0579	COG0579, Predicted dehydrogenase	General function prediction only].
BTH_II2257	-1.27944	0.00561972	Unknown
BTH_II0411	-1.28145	0.000257503	Unknown
BTH_I0210	-1.28332	4.99665e-09	Cytoplasmic Membrane	COG4585	COG4585, Signal transduction histidine kinase	Signal transduction mechanisms].
BTH_II0556	-1.28556	4.26766e-10	Unknown
BTH_II1309	-1.2941	5.33589e-10	Cytoplasmic Membrane	COG0474	MgtA, Cation transport ATPase	Inorganic ion transport and metabolism].
BTH_I0547	-1.29714	4.44992e-05	Cytoplasmic	COG0251	TdcF, Putative translation initiation inhibitor, yjgF family	Translation, ribosomal structure and biogenesis].
BTH_I2809	-1.30421	1.92887e-08	Cytoplasmic	COG0071	IbpA, Molecular chaperone (small heat shock protein)	Posttranslational modification, protein turnover, chaperones].
BTH_I0090	-1.30794	1.24543e-09	Unknown	COG3678	CpxP, P pilus assembly/Cpx signaling pathway, periplasmic inhibitor/zinc-resistance associated protein	Intracellular trafficking and secretion / Cell motility and secretio / Signal transduction mechanisms / Inorganic ion transport and metabolism].
BTH_II0918	-1.31225	5.57397e-08	Cytoplasmic	COG0462	PrsA, Phosphoribosylpyrophosphate synthetase	Nucleotide transport and metabolism / Amino acid transport and metabolism].
BTH_I3156	-1.31235	1.01135e-09	Unknown	COG0748	HugZ, Putative heme iron utilization protein	Inorganic ion transport and metabolism].
BTH_I2266	-1.31727	3.26653e-09	Cytoplasmic Membrane	COG0390	COG0390, ABC-type uncharacterized transport system, permease component	General function prediction only].
BTH_II0920	-1.32367	4.25473e-06	Cytoplasmic	COG2905	COG2905, Predicted signal-transduction protein containing cAMP-binding and CBS domains	Signal transduction mechanisms].
BTH_I2386	-1.32505	4.95793e-09	Cytoplasmic	COG0549	ArcC, Carbamate kinase	Amino acid transport and metabolism].
BTH_II0596	-1.33393	7.42125e-10	Unknown
BTH_I2403	-1.33955	1.21909e-09	Unknown
BTH_I2303	-1.34008	2.40855e-10	Extracellular
BTH_II1611	-1.34655	5.76034e-10	Cytoplasmic	COG1414	IclR, Transcriptional regulator	Transcription].
BTH_I2510	-1.34734	1.28198e-11	Unknown	COG2935	COG2935, Putative arginyl-tRNA:protein arginylyltransferase	Posttranslational modification, protein turnover, chaperones].
BTH_I1810	-1.35008	4.09486e-09	Cytoplasmic Membrane	COG3213	NnrS, Uncharacterized protein involved in response to NO	Inorganic ion transport and metabolism].
BTH_I2383	-1.35182	2.89681e-10	Cytoplasmic Membrane	COG0531	PotE, Amino acid transporters	Amino acid transport and metabolism].
BTH_I2073	-1.3586	3.08872e-09	Unknown	COG0402	SsnA, Cytosine deaminase and related metal-dependent hydrolases	Nucleotide transport and metabolism / General function prediction only].
BTH_II1261	-1.36477	1.06763e-09	Cytoplasmic Membrane	COG0651	HyfB, Formate hydrogenlyase subunit 3/Multisubunit Na+/H+ antiporter, MnhD subunit	Energy production and conversion / Inorganic ion transport and metabolism].
BTH_I2377	-1.37034	7.05317e-11	Cytoplasmic	COG2226	UbiE, Methylase involved in ubiquinone/menaquinone biosynthesis	Coenzyme metabolism].
BTH_II1816	-1.37118	1.7961e-06	Unknown
BTH_I2325	-1.37617	1.93459e-09	Periplasmic	COG4263	NosZ, Nitrous oxide reductase	Energy production and conversion].
BTH_II1566	-1.38239	1.1224e-10	Unknown	COG0589	UspA, Universal stress protein UspA and related nucleotide-binding proteins	Signal transduction mechanisms].
BTH_II2170	-1.38636	2.57621e-11	Unknown	COG0456	RimI, Acetyltransferases	General function prediction only].
BTH_I1688	-1.40127	6.12598e-07	Unknown
BTH_II0743	-1.42058	8.8328e-07	Cytoplasmic
BTH_I2572	-1.42347	9.7547e-07	Unknown
BTH_II1990	-1.42578	5.61913e-09	Unknown
BTH_II0786	-1.42598	1.03856e-10	Cytoplasmic Membrane
BTH_II1089	-1.43175	2.03767e-13	Unknown
BTH_II0651	-1.44048	2.3615e-06	Cytoplasmic Membrane
BTH_I0232	-1.44452	4.13257e-09	Unknown	COG0212	COG0212, 5-formyltetrahydrofolate cyclo-ligase	Coenzyme metabolism].
BTH_II1743	-1.44472	1.53397e-11	Unknown
BTH_II1780	-1.44589	3.01993e-11	Cytoplasmic	COG1077	MreB, Actin-like ATPase involved in cell morphogenesis	Cell division and chromosome partitioning].
BTH_II1843	-1.45248	1.34993e-10	Unknown
BTH_II0925	-1.45657	1.38048e-11	Cytoplasmic Membrane	COG3876	COG3876, Uncharacterized protein conserved in bacteria	Function unknown].
BTH_II0459	-1.46001	8.43805e-13	Cytoplasmic	COG1064	AdhP, Zn-dependent alcohol dehydrogenases	General function prediction only].
BTH_II0895	-1.46406	9.52494e-13	Cytoplasmic
BTH_II1369	-1.47151	3.4237e-12	Cytoplasmic	COG2606	EbsC, Uncharacterized conserved protein	Function unknown].
BTH_II0903	-1.47346	5.39957e-10	Cytoplasmic	COG0745	OmpR, Response regulators consisting of a CheY-like receiver domain and a winged-helix DNA-binding domain	Signal transduction mechanisms / Transcription].
BTH_I1696	-1.4742	1.73518e-11	Unknown	COG1146	COG1146, Ferredoxin	Energy production and conversion].
BTH_I0762	-1.47708	8.92374e-12	Cytoplasmic	COG2127	COG2127, Uncharacterized conserved protein	Function unknown].
BTH_II1596	-1.48105	5.93206e-11	Unknown
BTH_I0121	-1.48452	5.22851e-12	Unknown	COG2050	PaaI, Uncharacterized protein, possibly involved in aromatic compounds catabolism	Secondary metabolites biosynthesis, transport, and catabolism].
BTH_II1567	-1.48599	9.03638e-08	Cytoplasmic	COG0589	UspA, Universal stress protein UspA and related nucleotide-binding proteins	Signal transduction mechanisms].
BTH_I2571	-1.49354	2.34085e-07	Unknown
BTH_II0782	-1.49542	3.70918e-12	Unknown
BTH_II1105	-1.50377	6.94601e-14	Cytoplasmic Membrane
BTH_I1745	-1.50478	5.71056e-07	Unknown	COG1956	COG1956, GAF domain-containing protein	Signal transduction mechanisms].
BTH_II0787	-1.51258	1.34345e-12	Cytoplasmic	COG1067	LonB, Predicted ATP-dependent protease	Posttranslational modification, protein turnover, chaperones].
BTH_II1180	-1.51524	2.95341e-06	Unknown
BTH_I0136	-1.51689	8.33874e-08
BTH_II1963	-1.52005	7.78497e-13	Cytoplasmic	COG1796	POL4, DNA polymerase IV (family X)	DNA replication, recombination, and repair].
BTH_II2281	-1.52084	2.15387e-10	Unknown	COG0251	TdcF, Putative translation initiation inhibitor, yjgF family	Translation, ribosomal structure and biogenesis].
BTH_I2177	-1.52303	2.21609e-08	Cytoplasmic	COG1595	RpoE, DNA-directed RNA polymerase specialized sigma subunit, sigma24 homolog	Transcription].
BTH_II0068	-1.52413	7.02135e-13	Cytoplasmic	COG0599	COG0599, Uncharacterized homolog of gamma-carboxymuconolactone decarboxylase subunit	Function unknown].
BTH_I0452	-1.52779	1.31742e-14	Cytoplasmic Membrane
BTH_II0926	-1.52887	2.76524e-12	Unknown	COG1306	COG1306, Uncharacterized conserved protein	Function unknown].
BTH_I3087	-1.54492	1.95181e-29
BTH_I3263	-1.54494	5.72787e-12	Unknown
BTH_II0914	-1.54851	1.14602e-10	Cytoplasmic	COG1309	AcrR, Transcriptional regulator	Transcription].
BTH_II2014	-1.54857	3.53097e-05
BTH_II0927	-1.55153	1.26021e-14	Cytoplasmic	COG0365	Acs, Acyl-coenzyme A synthetases/AMP-(fatty) acid ligases	Lipid metabolism].
BTH_II1765	-1.5532	4.24818e-12	Cytoplasmic	COG0745	OmpR, Response regulators consisting of a CheY-like receiver domain and a winged-helix DNA-binding domain	Signal transduction mechanisms / Transcription].
BTH_I3262	-1.55455	3.47647e-12
BTH_II0456	-1.55605	4.01733e-10	Cytoplasmic
BTH_I1736	-1.55807	5.08249e-12	Cytoplasmic	COG2204	AtoC, Response regulator containing CheY-like receiver, AAA-type ATPase, and DNA-binding domains	Signal transduction mechanisms].
BTH_I2307	-1.55852	3.03537e-06	Unknown
BTH_II1655	-1.55942	1.17638e-14	Periplasmic	COG0834	HisJ, ABC-type amino acid transport/signal transduction systems, periplasmic component/domain	Amino acid transport and metabolism / Signal transduction mechanisms].
BTH_I2579	-1.55975	4.55732e-06	Unknown
BTH_II1448	-1.56751	6.15366e-13	Unknown
BTH_II0061	-1.58066	5.49503e-14	Cytoplasmic
BTH_II1818	-1.58359	1.62217e-06	Cytoplasmic Membrane
BTH_I2072	-1.58396	1.28859e-09	Unknown	COG2351	COG2351, Transthyretin-like protein	General function prediction only].
BTH_I1998	-1.58505	3.02761e-11	Cytoplasmic	COG2224	AceA, Isocitrate lyase	Energy production and conversion].
BTH_I1593	-1.60076	5.01882e-07	Unknown
BTH_II0285	-1.60771	2.27166e-08	Unknown	COG3246	COG3246, Uncharacterized conserved protein	Function unknown].
BTH_I0388	-1.61192	2.16097e-13	Cytoplasmic	COG0583	LysR, Transcriptional regulator	Transcription].
BTH_II1778	-1.614	1.32616e-16	Unknown
BTH_I0626	-1.62021	2.59414e-09	Cytoplasmic	COG1926	COG1926, Predicted phosphoribosyltransferases	General function prediction only].
BTH_I2600	-1.62429	5.48527e-07	Unknown
BTH_II2319	-1.62667	0.000354404	Unknown
BTH_I2060	-1.65114	4.22606e-13	Unknown	COG3812	COG3812, Uncharacterized protein conserved in bacteria	Function unknown].
BTH_I1020	-1.65862	0.000155497	Cytoplasmic Membrane
BTH_I0483	-1.67232	9.84161e-13	Cytoplasmic	COG1493	HprK, Serine kinase of the HPr protein, regulates carbohydrate metabolism	Signal transduction mechanisms].
BTH_I0475	-1.67466	1.10028e-13
BTH_II0530	-1.67757	2.96335e-08	Unknown	COG2930	COG2930, Uncharacterized conserved protein	Function unknown].
BTH_II0632	-1.68254	5.24183e-13	Unknown
BTH_II0417	-1.68626	1.42129e-21	Cytoplasmic	COG0280	Pta, Phosphotransacetylase	Energy production and conversion].
BTH_II1370	-1.68975	0.00103994	Unknown	COG0031	CysK, Cysteine synthase	Amino acid transport and metabolism].
BTH_II1573	-1.69082	9.59759e-13	Unknown
BTH_II1268	-1.69735	2.87147e-15	Cytoplasmic	COG0589	UspA, Universal stress protein UspA and related nucleotide-binding proteins	Signal transduction mechanisms].
BTH_I1946	-1.71215	2.88105e-09
BTH_II1246	-1.71361	2.06875e-12	Unknown
BTH_I2392	-1.7196	5.11336e-14	Cytoplasmic Membrane	COG2807	CynX, Cyanate permease	Inorganic ion transport and metabolism].
BTH_I0216	-1.7331	8.51188e-17	Cytoplasmic	COG0466	Lon, ATP-dependent Lon protease, bacterial type	Posttranslational modification, protein turnover, chaperones].
BTH_I1514	-1.73516	3.12034e-16
BTH_II1189	-1.73769	4.82619e-11	Cytoplasmic	COG0745	OmpR, Response regulators consisting of a CheY-like receiver domain and a winged-helix DNA-binding domain	Signal transduction mechanisms / Transcription].
BTH_II0458	-1.74458	2.05571e-09	Unknown
BTH_I2127	-1.7509	7.8322e-15	Unknown	COG0599	COG0599, Uncharacterized homolog of gamma-carboxymuconolactone decarboxylase subunit	Function unknown].
BTH_II0460	-1.76065	5.21923e-18	Cytoplasmic	COG0664	Crp, cAMP-binding proteins - catabolite gene activator and regulatory subunit of cAMP-dependent protein kinases	Signal transduction mechanisms].
BTH_I0639	-1.76196	7.56483e-07
BTH_II1770	-1.7636	2.29213e-14	Unknown
BTH_II1546	-1.76897	1.98105e-15	Cytoplasmic	COG0624	ArgE, Acetylornithine deacetylase/Succinyl-diaminopimelate desuccinylase and related deacylases	Amino acid transport and metabolism].
BTH_II0455	-1.77066	3.67306e-17	Unknown
BTH_I1004	-1.77987	2.98872e-14	Cytoplasmic
BTH_I0817	-1.78063	6.53247e-06	Cytoplasmic	COG0175	CysH, 3'-phosphoadenosine 5'-phosphosulfate sulfotransferase (PAPS reductase)/FAD synthetase and related enzymes	Amino acid transport and metabolism / Coenzyme metabolism].
BTH_II1259	-1.78789	1.28403e-11	Unknown
BTH_I0866	-1.7994	6.83075e-15	Unknown	COG3121	FimC, P pilus assembly protein, chaperone PapD	Cell motility and secretion / Intracellular trafficking and secretion].
BTH_II0919	-1.80954	1.28704e-15	Unknown	COG0171	NadE, NAD synthase	Coenzyme metabolism].
BTH_I0161	-1.81373	1.75346e-05	Unknown
BTH_I1460	-1.81618	2.6209e-17	Cytoplasmic	COG1773	COG1773, Rubredoxin	Energy production and conversion].
BTH_I2125	-1.82359	1.80914e-18	Unknown
BTH_I2391	-1.82445	1.08596e-06	Cytoplasmic	COG1846	MarR, Transcriptional regulators	Transcription].
BTH_II0560	-1.83358	2.97923e-16	Unknown	COG3832	COG3832, Uncharacterized conserved protein	Function unknown].
BTH_I2658	-1.83652	2.43669e-16	Periplasmic	COG0265	DegQ, Trypsin-like serine proteases, typically periplasmic, contain C-terminal PDZ domain	Posttranslational modification, protein turnover, chaperones].
BTH_II1653	-1.84127	1.25441e-14	Periplasmic	COG4315	COG4315, Uncharacterized protein conserved in bacteria	Function unknown].
BTH_II0652	-1.8461	8.91105e-17	Cytoplasmic Membrane	COG2010	CccA, Cytochrome c, mono- and diheme variants	Energy production and conversion].
BTH_II0457	-1.85244	3.69015e-18	Periplasmic	COG4654	COG4654, Cytochrome c551/c552	Energy production and conversion].
BTH_II1776	-1.86296	1.63041e-17	Cytoplasmic Membrane
BTH_II1974	-1.87013	3.0474e-09	Cytoplasmic Membrane
BTH_I3144	-1.87217	8.36182e-09
BTH_II0881	-1.8796	3.98599e-18	Periplasmic	COG2132	SufI, Putative multicopper oxidases	Secondary metabolites biosynthesis, transport, and catabolism].
BTH_II1317	-1.90496	2.51861e-14	Unknown	COG4274	COG4274, Uncharacterized conserved protein	Function unknown].
BTH_II1779	-1.92833	9.92431e-13	Periplasmic	COG2863	COG2863, Cytochrome c553	Energy production and conversion].
BTH_II2314	-1.92944	6.77611e-16	Cytoplasmic	COG2187	COG2187, Uncharacterized protein conserved in bacteria	Function unknown].
BTH_I2616	-1.93749	2.31839e-18	Cytoplasmic	COG0517	COG0517, FOG: CBS domain	General function prediction only].
BTH_I1094	-1.95611	1.61679e-18	Cytoplasmic	COG2197	CitB, Response regulator containing a CheY-like receiver domain and an HTH DNA-binding domain	Signal transduction mechanisms / Transcription].
BTH_II0929	-1.96966	1.67107e-19	Cytoplasmic	COG0022	AcoB, Pyruvate/2-oxoglutarate dehydrogenase complex, dehydrogenase (E1) component, eukaryotic type, beta subunit	Energy production and conversion].
BTH_II0448	-1.9718	5.94113e-16	Cytoplasmic	COG0726	CDA1, Predicted xylanase/chitin deacetylase	Carbohydrate transport and metabolism].
BTH_II0788	-1.98433	9.83311e-15	Unknown
BTH_I1393	-2.01155	5.39921e-20	Cytoplasmic	COG2200	Rtn, FOG: EAL domain	Signal transduction mechanisms].
BTH_II1308	-2.04463	1.30911e-20	Unknown
BTH_II2320	-2.05267	4.35308e-09	Unknown
BTH_II1568	-2.05994	7.42738e-21	Unknown	COG0589	UspA, Universal stress protein UspA and related nucleotide-binding proteins	Signal transduction mechanisms].
BTH_II1371	-2.06642	8.25293e-16	Cytoplasmic	COG1839	COG1839, Uncharacterized conserved protein	Function unknown].
BTH_II2194	-2.08379	1.21122e-23	Unknown
BTH_II1315	-2.09935	4.43174e-14	Cytoplasmic
BTH_II1565	-2.09972	8.23674e-20	Cytoplasmic	COG1063	Tdh, Threonine dehydrogenase and related Zn-dependent dehydrogenases	Amino acid transport and metabolism / General function prediction only].
BTH_I0120	-2.13624	4.36409e-05
BTH_I1093	-2.14071	2.11576e-19	Cytoplasmic Membrane	COG3235	COG3235, Predicted membrane protein	Function unknown].
BTH_II0059	-2.16135	1.24626e-22	Cytoplasmic Membrane	COG0845	AcrA, Membrane-fusion protein	Cell envelope biogenesis, outer membrane].
BTH_II1574	-2.17026	2.07006e-22	Cytoplasmic Membrane
BTH_I2484	-2.18128	2.15782e-21	Cytoplasmic	COG0589	UspA, Universal stress protein UspA and related nucleotide-binding proteins	Signal transduction mechanisms].
BTH_I2077	-2.18245	1.78639e-22	Cytoplasmic
BTH_II1506	-2.18352	1.42683e-12	Unknown	COG3145	AlkB, Alkylated DNA repair protein	DNA replication, recombination, and repair].
BTH_I2972	-2.21004	4.67388e-07
BTH_I0503	-2.22513	9.58689e-24	Unknown
BTH_I0504	-2.23731	2.6576e-25	Unknown
BTH_II1735	-2.25669	2.28893e-19	Cytoplasmic	COG0179	MhpD, 2-keto-4-pentenoate hydratase/2-oxohepta-3-ene-1,7-dioic acid hydratase (catechol pathway)	Secondary metabolites biosynthesis, transport, and catabolism].
BTH_I0902	-2.29528	2.23138e-25	Unknown
BTH_I1985	-2.31606	1.71076e-24
BTH_II0453	-2.3195	1.89288e-15	Cytoplasmic	COG2823	OsmY, Predicted periplasmic or secreted lipoprotein	General function prediction only].
BTH_II1297	-2.35521	6.09335e-25	Cytoplasmic
BTH_II1296	-2.37303	6.06153e-16	Unknown
BTH_II0039	-2.37641	4.05374e-25	Unknown
BTH_I0806	-2.41694	8.75014e-28	Unknown
BTH_II1516	-2.42536	1.99808e-26	Periplasmic
BTH_I2469	-2.4947	4.6217e-34	Cytoplasmic	COG2766	PrkA, Putative Ser protein kinase	Signal transduction mechanisms].
BTH_I2123	-2.5224	4.49126e-10
BTH_II0923	-2.60784	5.62336e-32	Cytoplasmic Membrane
BTH_II2315	-2.6215	8.77807e-25	Cytoplasmic
BTH_I1602	-2.78565	1.97643e-20
BTH_I1771	-2.83446	7.25008e-38	Cytoplasmic Membrane	COG4215	ArtQ, ABC-type arginine transport system, permease component	Amino acid transport and metabolism].
BTH_I2382	-2.87235	1.41693e-27	Unknown
BTH_I0867	-2.88229	3.72323e-27	Extracellular	COG5430	COG5430, Uncharacterized secreted protein	Function unknown].
BTH_I2496	-2.88632	1.96869e-30	Unknown
BTH_I2497	-3.04211	8.22062e-30	Unknown
BTH_I0080	-3.16959	5.56204e-40	Cytoplasmic Membrane
BTH_I0179	-3.43953	1.33946e-45	Cytoplasmic Membrane
Red Fill colour: genes more expressed in anoxic conditions (log2 FoldChange > 1.0)
Green Fill colour: genes more expressed in aerobic conditions (log2 FoldChange < -1.0)
