# Supplementary material for: Gene and Protein Expression in Response to Different Growth Temperatures and Oxygen Availability in Burkholderia thailandensis
Source: PLoS One. 2014 Mar 26;9(3):e93009. doi: 10.1371/journal.pone.0093009 (PMC3966863; doi:10.1371/journal.pone.0093009)
Supplement: File S9 — List of all the 127 Outer Membrane-associated proteins found to be differentially expressed in the 37°C Anoxic versus 37°C comparison. Significant differential expression was defined as described in Methods (Differential Average: DAve>0.2 and DAve<−0.2; Differential Coefficient Index: DCI>200 and DCI<−200). (XLS) [file pone.0093009.s013.xls]

## Sheet: Foglio1
37°C anoxic (37°C An) vs 37°C aerobic
Gene_ID	pI	MW	DAve	cellular localization	COG ID	protein name description	functional category
BTH_I0756	5.2	77904	200	Cytoplasmic	COG0480	FusA, Translation elongation factors (GTPases)	Translation, ribosomal structure and biogenesis].
BTH_I1153	5.6	109249	200	Cytoplasmic	COG0209	NrdA, Ribonucleotide reductase, alpha subunit	Nucleotide transport and metabolism].
BTH_I1162	6.2	50353	200	Cytoplasmic	COG0439	AccC, Biotin carboxylase	Lipid metabolism].
BTH_I1767	8.6	57609	200	Cytoplasmic	COG1032	COG1032, Fe-S oxidoreductase	Energy production and conversion].
BTH_I2019	4.9	129009	200	Cytoplasmic	COG1196	Smc, Chromosome segregation ATPases	Cell division and chromosome partitioning].
BTH_I2121	5.5	46387	200	Cytoplasmic	COG1219	ClpX, ATP-dependent protease Clp, ATPase subunit	Posttranslational modification, protein turnover, chaperones].
BTH_I2135	5.6	152104	200	Cytoplasmic	COG0046	PurL, Phosphoribosylformylglycinamidine (FGAM) synthase, synthetase domain	Nucleotide transport and metabolism].
BTH_I2199	5.9	52983	200	Cytoplasmic	COG0498	ThrC, Threonine synthase	Amino acid transport and metabolism].
BTH_I2234	5.9	46343	200	Cytoplasmic	COG0821	GcpE, Enzyme involved in the deoxyxylulose pathway of isoprenoid biosynthesis	Lipid metabolism].
BTH_I2259	5.4	50330	200	Cytoplasmic	COG0621	MiaB, 2-methylthioadenine synthetase	Translation, ribosomal structure and biogenesis].
BTH_I2269	5.1	59510	200	Cytoplasmic	COG0488	Uup, ATPase components of ABC transporters with duplicated ATPase domains	General function prediction only].
BTH_I2418	5.9	349596	200	Cytoplasmic	COG1020	EntF, Non-ribosomal peptide synthetase modules and related proteins	Secondary metabolites biosynthesis, transport, and catabolism].
BTH_I2557	5.3	67493	200	Cytoplasmic Membrane	COG1217	TypA, Predicted membrane GTPase involved in stress response	Signal transduction mechanisms].
BTH_I2924	5.2	61643	200	Cytoplasmic	COG0488	Uup, ATPase components of ABC transporters with duplicated ATPase domains	General function prediction only].
BTH_I2995	5.8	47332	200	Cytoplasmic	COG0766	MurA, UDP-N-acetylglucosamine enolpyruvyl transferase	Cell envelope biogenesis, outer membrane].
BTH_I3241	5.8	91020	200		COG0187	GyrB, Type IIA topoisomerase (DNA gyrase/topo II, topoisomerase IV), B subunit	DNA replication, recombination, and repair].
BTH_II1234	5.6	162774	200	Cytoplasmic Membrane	COG3321	COG3321, Polyketide synthase modules and related proteins	Secondary metabolites biosynthesis, transport, and catabolism].
BTH_I2248	6	84600	193.677	Cytoplasmic	COG2183	Tex, Transcriptional accessory protein	Transcription].
BTH_I1308	4.8	69730	193.243	Cytoplasmic	COG0443	DnaK, Molecular chaperone	Posttranslational modification, protein turnover, chaperones].
BTH_I0146	5	36948	187.402	Cytoplasmic	COG1077	MreB, Actin-like ATPase involved in cell morphogenesis	Cell division and chromosome partitioning].
BTH_I3071	5.2	77428	184.747	Cytoplasmic	COG0480	FusA, Translation elongation factors (GTPases)	Translation, ribosomal structure and biogenesis].
BTH_I1737	4.6	20820	183.218	Cytoplasmic	COG0231	Efp, Translation elongation factor P (EF-P)/translation initiation factor 5A (eIF-5A)	Translation, ribosomal structure and biogenesis].
BTH_I1127	5.4	104233	183.165	Cytoplasmic	COG0653	SecA, Preprotein translocase subunit SecA (ATPase, RNA helicase)	Intracellular trafficking and secretion].
BTH_I3075	6.5	156107	179.574	Cytoplasmic	COG0086	RpoC, DNA-directed RNA polymerase, beta' subunit/160 kD subunit	Transcription].
BTH_I3076	5.4	153130	178.128	Cytoplasmic	COG0085	RpoB, DNA-directed RNA polymerase, beta subunit/140 kD subunit	Transcription].
BTH_II1236	5.5	123518	175.361	Cytoplasmic	COG1020	EntF, Non-ribosomal peptide synthetase modules and related proteins	Secondary metabolites biosynthesis, transport, and catabolism].
BTH_I2092	4.9	20287	174.816	Cytoplasmic	COG0450	AhpC, Peroxiredoxin	Posttranslational modification, protein turnover, chaperones].
BTH_I1294	5.9	43790	172.596	Cytoplasmic	COG1017	Hmp, Hemoglobin-like flavoprotein	Energy production and conversion].
BTH_I1123	4.7	41582	170.083	Cytoplasmic	COG0206	FtsZ, Cell division GTPase	Cell division and chromosome partitioning].
BTH_I2963	5	54776	163.645	Cytoplasmic	COG3517	COG3517, Uncharacterized protein conserved in bacteria	Function unknown].
BTH_I0680	9.8	43199	160.038	Cytoplasmic Membrane	COG0845	AcrA, Membrane-fusion protein	Cell envelope biogenesis, outer membrane].
BTH_I2556	6.2	106460	158.021	Cytoplasmic	COG0567	SucA, 2-oxoglutarate dehydrogenase complex, dehydrogenase (E1) component, and related enzymes	Energy production and conversion].
BTH_I1067	6.3	82894	157.369	Cytoplasmic	COG1034	NuoG, NADH dehydrogenase/NADH:ubiquinone oxidoreductase 75 kD subunit (chain G)	Energy production and conversion].
BTH_I2118	4.9	49650	153.862	Cytoplasmic	COG0544	Tig, FKBP-type peptidyl-prolyl cis-trans isomerase (trigger factor)	Posttranslational modification, protein turnover, chaperones].
BTH_I3079	10.2	24303	153.095	Unknown	COG0081	RplA, Ribosomal protein L1	Translation, ribosomal structure and biogenesis].
BTH_I0200	9.7	71820	150		COG1766	FliF, Flagellar biosynthesis/type III secretory pathway lipoprotein	Cell motility and secretion / Intracellular trafficking and secretion].
BTH_I0473	6.2	24087	150		COG1825	RplY, Ribosomal protein L25 (general stress protein Ctc)	Translation, ribosomal structure and biogenesis].
BTH_I0474	6	34153	150	Cytoplasmic	COG0462	PrsA, Phosphoribosylpyrophosphate synthetase	Nucleotide transport and metabolism / Amino acid transport and metabolism].
BTH_I0607	10.6	51709	150	Cytoplasmic	COG0513	SrmB, Superfamily II DNA and RNA helicases	DNA replication, recombination, and repair / Transcription / Translation, ribosomal structure and biogenesis].
BTH_I0646	5	41240	150	Cytoplasmic	COG0045	SucC, Succinyl-CoA synthetase, beta subunit	Energy production and conversion].
BTH_I0647	6.6	30802	150	Cytoplasmic	COG0074	SucD, Succinyl-CoA synthetase, alpha subunit	Energy production and conversion].
BTH_I0780	12.1	8743	150	Cytoplasmic	COG0227	RpmB, Ribosomal protein L28	Translation, ribosomal structure and biogenesis].
BTH_I0792	6.2	37865	150	Cytoplasmic	COG0543	UbiB, 2-polyprenylphenol hydroxylase and related flavodoxin oxidoreductases	Coenzyme metabolism / Energy production and conversion].
BTH_I1315	5.2	25919	150	Cytoplasmic	COG0560	SerB, Phosphoserine phosphatase	Amino acid transport and metabolism].
BTH_I1470	6.3	34731	150	Unknown	COG1209	RfbA, dTDP-glucose pyrophosphorylase	Cell envelope biogenesis, outer membrane].
BTH_I1885	6.1	60189	150	Cytoplasmic	COG0608	RecJ, Single-stranded DNA-specific exonuclease	DNA replication, recombination, and repair].
BTH_I1892	5.8	61076	150	Cytoplasmic	COG0504	PyrG, CTP synthase (UTP-ammonia lyase)	Nucleotide transport and metabolism].
BTH_I2213	10.1	9846	150		COG0254	RpmE, Ribosomal protein L31	Translation, ribosomal structure and biogenesis].
BTH_I2289	9.5	39216	150	Cytoplasmic Membrane	COG0845	AcrA, Membrane-fusion protein	Cell envelope biogenesis, outer membrane].
BTH_I2417	6.1	187724	150	Cytoplasmic	COG1020	EntF, Non-ribosomal peptide synthetase modules and related proteins	Secondary metabolites biosynthesis, transport, and catabolism].
BTH_I2553	8	42344	150	Cytoplasmic	COG1485	COG1485, Predicted ATPase	General function prediction only].
BTH_I2567	11.4	53659	150	Cytoplasmic	COG1187	RsuA, 16S rRNA uridine-516 pseudouridylate synthase and related pseudouridylate synthases	Translation, ribosomal structure and biogenesis].
BTH_I2661	5.7	94663	150	Unknown	COG0013	AlaS, Alanyl-tRNA synthetase	Translation, ribosomal structure and biogenesis].
BTH_I2920	4.8	39138	150	Cytoplasmic	COG0012	COG0012, Predicted GTPase, probable translation factor	Translation, ribosomal structure and biogenesis].
BTH_I3239	7.6	58443	150	Cytoplasmic	COG0593	DnaA, ATPase involved in DNA replication initiation	DNA replication, recombination, and repair].
BTH_I3339	6.3	25930	150	Cytoplasmic	COG0745	OmpR, Response regulators consisting of a CheY-like receiver domain and a winged-helix DNA-binding domain	Signal transduction mechanisms / Transcription].
BTH_II0516	9.4	52966	150	Cytoplasmic	COG2837	COG2837, Predicted iron-dependent peroxidase	Inorganic ion transport and metabolism].
BTH_II0621	5.2	88538	150	Cytoplasmic	COG0568	RpoD, DNA-directed RNA polymerase, sigma subunit (sigma70/sigma32)	Transcription].
BTH_II0656	10.1	18012	150	Periplasmic
BTH_II1907	4.6	27938	150	Cytoplasmic	COG1213	COG1213, Predicted sugar nucleotidyltransferases	Cell envelope biogenesis, outer membrane].
BTH_II1908	5.3	61244	150	Unknown	COG2513	PrpB, PEP phosphonomutase and related enzymes	Carbohydrate transport and metabolism].
BTH_I1638	4.9	62289	142.757	Cytoplasmic	COG0539	RpsA, Ribosomal protein S1	Translation, ribosomal structure and biogenesis].
BTH_I3049	11	15091	141.393	Cytoplasmic	COG0200	RplO, Ribosomal protein L15	Translation, ribosomal structure and biogenesis].
BTH_I3068	10.5	22978	138.808	Cytoplasmic	COG0087	RplC, Ribosomal protein L3	Translation, ribosomal structure and biogenesis].
BTH_I3051	10.7	18118	135.536	Cytoplasmic	COG0098	RpsE, Ribosomal protein S5	Translation, ribosomal structure and biogenesis].
BTH_I1664	10.8	14411	133.773	Cytoplasmic	COG0335	RplS, Ribosomal protein L19	Translation, ribosomal structure and biogenesis].
BTH_I2027	7.8	27138	132.537		COG0052	RpsB, Ribosomal protein S2	Translation, ribosomal structure and biogenesis].
BTH_I0681	6.1	114683	129.829	Cytoplasmic Membrane	COG0841	AcrB, Cation/multidrug efflux pump	Defense mechanisms].
BTH_I3042	5.7	35637	129.774	Cytoplasmic	COG0202	RpoA, DNA-directed RNA polymerase, alpha subunit/40 kD subunit	Transcription].
BTH_I3043	10.5	23163	129.103	Cytoplasmic	COG0522	RpsD, Ribosomal protein S4 and related proteins	Translation, ribosomal structure and biogenesis].
BTH_II1242	5.7	32062	124.934	Cytoplasmic	COG2175	TauD, Probable taurine catabolism dioxygenase	Secondary metabolites biosynthesis, transport, and catabolism].
BTH_I0643	4.9	38240	124.807	Cytoplasmic	COG0468	RecA, RecA/RadA recombinase	DNA replication, recombination, and repair].
BTH_I3058	10.7	13436	117.625		COG0093	RplN, Ribosomal protein L14	Translation, ribosomal structure and biogenesis].
BTH_I0955	5	71003	116.504	Cytoplasmic	COG0326	HtpG, Molecular chaperone, HSP90 family	Posttranslational modification, protein turnover, chaperones].
BTH_I3067	10	22848	115.123	Cytoplasmic	COG0088	RplD, Ribosomal protein L4	Translation, ribosomal structure and biogenesis].
BTH_I3066	9.9	11722	112.944	Cytoplasmic	COG0089	RplW, Ribosomal protein L23	Translation, ribosomal structure and biogenesis].
BTH_I3308	5.1	50605	110.189	Cytoplasmic	COG0055	AtpD, F0F1-type ATP synthase, beta subunit	Energy production and conversion].
BTH_I1864	5.5	100559	101.76	Cytoplasmic	COG2609	AceE, Pyruvate dehydrogenase complex, dehydrogenase (E1) component	Energy production and conversion].
BTH_I3310	5.4	55893	100.004	Cytoplasmic	COG0056	AtpA, F0F1-type ATP synthase, alpha subunit	Energy production and conversion].
BTH_I2217	6.5	47494	100	Cytoplasmic	COG1158	Rho, Transcription termination factor	Transcription].
BTH_I3057	10.7	10691	100	Cytoplasmic	COG0198	RplX, Ribosomal protein L24	Translation, ribosomal structure and biogenesis].
BTH_I3080	10.3	14941	100	Cytoplasmic	COG0080	RplK, Ribosomal protein L11	Translation, ribosomal structure and biogenesis].
BTH_II1233	5.7	156116	100	Cytoplasmic	COG1020	EntF, Non-ribosomal peptide synthetase modules and related proteins	Secondary metabolites biosynthesis, transport, and catabolism].
BTH_I0759	5.7	46126	96.4086	Unknown	COG0538	Icd, Isocitrate dehydrogenases	Energy production and conversion].
BTH_I0211	5.4	30406	91.8555	Cytoplasmic	COG1018	Hmp, Flavodoxin reductases (ferredoxin-NADPH reductases) family 1	Energy production and conversion].
BTH_I1458	5	57127	91.2146	Cytoplasmic	COG0459	GroL, Chaperonin GroEL (HSP60 family)	Posttranslational modification, protein turnover, chaperones].
BTH_II0654	6.9	98699	90.0575	Cytoplasmic	COG1048	AcnA, Aconitase A	Energy production and conversion].
BTH_I3053	10.1	18724	86.4342	Unknown	COG0097	RplF, Ribosomal protein L6P/L9E	Translation, ribosomal structure and biogenesis].
BTH_I2122	6.1	89159	83.5409	Cytoplasmic	COG0466	Lon, ATP-dependent Lon protease, bacterial type	Posttranslational modification, protein turnover, chaperones].
BTH_I1661	11.7	9441	83.5058	Cytoplasmic	COG0228	RpsP, Ribosomal protein S16	Translation, ribosomal structure and biogenesis].
BTH_I3052	11.2	13044	83.1109	Cytoplasmic	COG0256	RplR, Ribosomal protein L18	Translation, ribosomal structure and biogenesis].
BTH_I3070	5.2	42973	80.0998	Cytoplasmic	COG0050	TufB, GTPases - translation elongation factors	Translation, ribosomal structure and biogenesis].
BTH_I1056	5.2	76952	79.8372	Cytoplasmic	COG1185	Pnp, Polyribonucleotide nucleotidyltransferase (polynucleotide phosphorylase)	Translation, ribosomal structure and biogenesis].
BTH_I1894	4.7	45723	75.1592	Cytoplasmic	COG0148	Eno, Enolase	Carbohydrate transport and metabolism].
BTH_I3062	11	29901	70.553	Cytoplasmic	COG0092	RpsC, Ribosomal protein S3	Translation, ribosomal structure and biogenesis].
BTH_I3073	11.4	13924	61.4173	Cytoplasmic	COG0048	RpsL, Ribosomal protein S12	Translation, ribosomal structure and biogenesis].
BTH_I2384	5.5	46023	50	Cytoplasmic	COG2235	ArcA, Arginine deiminase	Amino acid transport and metabolism].
BTH_I3065	11.9	30262	48.6888	Cytoplasmic	COG0090	RplB, Ribosomal protein L2	Translation, ribosomal structure and biogenesis].
BTH_I3206	8.5	21915	43.8503	Unknown	COG1462	CsgG, Uncharacterized protein involved in formation of curli polymers	Cell envelope biogenesis, outer membrane].
BTH_I0243	4.5	43021	33.4141	Extracellular	COG1749	FlgE, Flagellar hook protein FlgE	Cell motility and secretion].
BTH_I1224	6.2	46846	33.29	Cytoplasmic	COG0334	GdhA, Glutamate dehydrogenase/leucine dehydrogenase	Amino acid transport and metabolism].
BTH_II1544	9.6	52560	33.1443	Extracellular	COG1345	FliD, Flagellar capping protein	Cell motility and secretion].
BTH_I1234	11.1	14307	26.5206	Cytoplasmic	COG0103	RpsI, Ribosomal protein S9	Translation, ribosomal structure and biogenesis].
BTH_I1457	5.2	10472	23.4696	Cytoplasmic	COG0234	GroS, Co-chaperonin GroES (HSP10)	Posttranslational modification, protein turnover, chaperones].
BTH_I2962	6.5	18329	19.7923	Extracellular	COG3157	Hcp, Hemolysin-coregulated protein (uncharacterized)	Function unknown].
BTH_II1224	5.4	35366	12.4935	Cytoplasmic	COG5285	COG5285, Protein involved in biosynthesis of mitomycin antibiotics/polyketide fumonisin	Secondary metabolites biosynthesis, transport, and catabolism].
BTH_II0036	6.1	16567	12.2415	Cytoplasmic	COG0589	UspA, Universal stress protein UspA and related nucleotide-binding proteins	Signal transduction mechanisms].
BTH_I1631	9.9	24087	-2.71807	Outer Membrane	COG2885	OmpA, Outer membrane protein and related peptidoglycan-associated (lipo)proteins	Cell envelope biogenesis, outer membrane].
BTH_I2900	6.1	60347	-4.48409	Cytoplasmic	COG1012	PutA, NAD-dependent aldehyde dehydrogenases	Energy production and conversion].
BTH_I1403	7.4	35871	-8.29249	Cytoplasmic	COG0583	LysR, Transcriptional regulator	Transcription].
BTH_I1372	7.5	18728	-34.7456	Outer Membrane	COG2885	OmpA, Outer membrane protein and related peptidoglycan-associated (lipo)proteins	Cell envelope biogenesis, outer membrane].
BTH_I1155	12.6	19413	-35.7985	Outer Membrane
BTH_I2255	6.3	71752	-37.3933	Cytoplasmic	COG3243	PhaC, Poly(3-hydroxyalkanoate) synthetase	Lipid metabolism].
BTH_I0830	9.7	25559	-74.9095	Periplasmic	COG3471	COG3471, Predicted periplasmic/secreted protein	Function unknown].
BTH_I3196	4.9	38791	-98.5238	Extracellular	COG1344	FlgL, Flagellin and related hook-associated proteins	Cell motility and secretion].
BTH_I0857	11	26617	-99.3048	Outer Membrane	COG2885	OmpA, Outer membrane protein and related peptidoglycan-associated (lipo)proteins	Cell envelope biogenesis, outer membrane].
BTH_II2310	6	81750	-110.832	Unknown	COG1251	NirB, NAD(P)H-nitrite reductase	Energy production and conversion].
BTH_II0418	9.6	74818	-113.886	Cytoplasmic	COG3243	PhaC, Poly(3-hydroxyalkanoate) synthetase	Lipid metabolism].
BTH_I1867	5.9	20013	-116.267	Periplasmic
BTH_I2258	9.9	26789	-120.492	Unknown	COG5394	COG5394, Uncharacterized protein conserved in bacteria	Function unknown].
BTH_I1284	5.9	18119	-131.461	Cytoplasmic	COG0783	Dps, DNA-binding ferritin-like protein (oxidative damage protectant)	Inorganic ion transport and metabolism].
BTH_II0701	11.2	15259	-136.579	Unknown
BTH_I0090	9.6	20676	-150	Unknown	COG3678	CpxP, P pilus assembly/Cpx signaling pathway, periplasmic inhibitor/zinc-resistance associated protein	Intracellular trafficking and secretion / Cell motility and secretio / Signal transduction mechanisms / Inorganic ion transport and metabolism]
BTH_II1990	5.1	15287	-150	Unknown
BTH_II1638	6.5	13553	-184.574	Unknown
BTH_I0283	6.9	84775	-200	Cytoplasmic Membrane	COG2217	ZntA, Cation transport ATPase	Inorganic ion transport and metabolism].
BTH_I0454	8.5	59133	-200	Cytoplasmic Membrane	COG1271	CydA, Cytochrome bd-type quinol oxidase, subunit 1	Energy production and conversion].
BTH_II1243	7.3	61429	-200	Unknown	COG2936	COG2936, Predicted acyl esterases	General function prediction only].
Red Fill colour: Proteins solely expressed at 37°C Anoxic (DAve = 200)
Orange Fill colour: Proteins more expressed at 37°C Anoxic (DAve > 0.2)
Light Green Fill colour: Proteins more expressed at 37°C aerobic (DAve < -0.2)
Dark Green Fill colour: Proteins solely expressed at 37°C aerobic (DAve = -200)
